# Supplementary material for: Molecular evolution of bumble bee vitellogenin and vitellogenin‐like genes
Source: Ecol Evol. 2021 Jun 5;11(13):8983–92. doi: 10.1002/ece3.7736 (PMC8258195; doi:10.1002/ece3.7736)
Supplement: Supplementary file 1 — SupInfo S1 [file ECE3-11-8983-s001.xlsx]

## Sheet: Vg
Bombus 27 species
>S01_Bombus_vancouverensis
ATGTGGCTACCACTGACGGTTTTATTGCTTGCGGGAATAGTTTCAGCCGACTACGACCATGGCTGGCATGTCGACAACGAGTACACTTATCTTGTACGAAGTCGAACATTAACCAGTTTGGATGAATTATCCGATCAGCACACCGGTATCCTGATGAAAGCATTGCTCACGATACAAGTCAAAGATCCTCAGATGCTAACTGCGAAGGTGTCGCATACTCAATACGCTCGAATCCTCAGATCTTTACCGGAAGGCTGGGACACTGAGATTTCTGACCAAATGTTGGAACTCCGTGACATGCCCTTTTCTGGTAAACCGTTCGTTATCAAGCTGAAACATGGCGTGATCAGGGACATCATCGTGGATCGTACCATCCCAACCTGGGAGGTGAACATCCTG…
>S02_Bombus_vosnesenskii
ATGTGGCTACCACTGACGGTTTTATTGCTTGCGGGAATAGTTTCAGCCGACTACGACCATGGCTGGCATGCCGACAACGAGTACACTTATCTTGTACGAAGTCGAACATTAACCAGTTTGGATGAATTATCCGATCAGCACACCGGTATCCTGATGAAAGCATTGCTCACGATACAAGTCAAAGATCCTCAGATGCTAACTGCGAAGGTGTCGCATGCTCAATACGCTCGAATCCTCAGATCTTTACCGGAAGGCTGGGACACTGAGATTTCTGACCAAATGTTGGAACTCCGTGACATGCCCTTTTCTGGTAAACCGTTCAGTATCAAGCTGAAACATGGCGTGATCAGGGACATCATCGTGGATCGTACCATCCCAACCTGGGAGGTGAACATCCTG…
>S03_Bombus_impatiens
ATGTGGCTACCACTGACGGTTTTATTGCTTGCGGGAATAGTTTCAGCCGACTACGACCATGGCTGGCATGTCGACAACGAGTACACTTATCTTGTACGAAGTCGAACATTAACCAGTTTGGATGAATTATCCGATCAGCACACCGGTATCCTGATGAAAGCATTGCTCACGGTACAAGTCAAAGATCCTCAGATGCTAACTGCGAAGGTGTCGCATGCTCAATACGCTCGAATCCTCAAATCTTTACCGGAAGGCTGGGACACTGAGATTTCTGACCAAATGTTGGAACTCCGTGACATGCCCTTTTCTGGTAAACCGTTCGGTATCAAGCTGAAACATGGCGTGATCAGGGACGTCATCGTGGATCGTACCATCCCAACCTGGGAGGTGAACATCCTG…
>S04_Bombus_melanopygus
ATGTGGCTACCACTGACGGTTTTATTGCTTGCGGGAATAGTTTCAGCCGACTACGACCATGGCTGGCATGTCGACAACGAGTACATTTATCTTGTACGAAGTCGAACATTAGTCAATTTGGATGAATTATCCGATCAGCACACCGGTATCCTGATAAAAGCATTGCTCACGATACAAGTCAAAGATCCTCAGATGCTAACTGCGAAAGTGTCGCAGGCTCAATACGCTCGAATCCTCAGATCTTTACCGGAAGGCTGGGACACTGAGATTTCTGACCAAATGTTGGAACTCCGTGACATGCCTCTTTCTGGTAAACCGTTCGGTATCAAGTTGAAACATGGCGTGATCAGGGACATCACCGTGGATCGTACCATCCCAACCTGGGAGGTGAACATCCTG…
>S05_Bombus_lepidus
ATGTGGCTACCACTGACGGTTTTGTTGCTTGCGGGAATAGTTTCAGCCGACTACGATCATGGCTGGCATGTCGACAACGAGTACACTTATCTTGTACGTAGTCGAACAATGGTCAGTTTGAACGAATTATCCGATCAGCACACCGGTATCCTGATGAAAGCATTGCTCACGATACAAGTCAAAGATCCTCAGATGCTAACTGCGAAGGTGTCGCACACTCAATACGCTCGAATCCTCAGATCTTTACCGGAAGGTTGGGACACTGAGGTTTCTGACCAAATGTTGGAACTCCGTGATATGCCTCTTTCTGGTAAACCGTTCGGTATCAAGCTGAAACATGGCGTGATCAGGGATATCGTCGTGGATCGTACCACCCCAACCTGGGAGGTGAACATCCTG…
>S06_Bombus_lantschouensis
ATGTGGCTACCACTGACGGTTTTATTGCTTGCGGGAATAGTTTCAGCCGACTACGACCATGGCTGGCATGTCAACAACGAGTACATTTATCTTGTACGTAGTCGAACACTGGTCAGTTTGAATGAATTATCCGATCAGCACACCGGTATCCTGATGAAAGCATTGCTCACGATACAAGTCAAAGATCCTCAGATGCTAACTGCGAAGGTGTCGCAGAGTCAATACGCTCGAGTTCTCAAATCTTTACCGGAAGGCTGGGACACTGAGATCTCTGACCAAATGTTGGAACTCCGTGACATGCCTCTTTCTGGTAAACCGTTCAATATCAAGCTGAAACATGGCGTGATCAGGGACATCATCGTGGATCGTACCATCCCAACCTGGGAGGTGAACATCCTG…
>S07_Bombus_terricola
ATGTGGCTACCACTGACGGTTTTATTGCTTGCGGGAATAGTTTCAGCCGACTACGAGCATGGCTGGCATGTCAACAACGAGTACATTTATCTTGTACGTAGTCGAACACTGGTCAATTTGAATGAATTATCCGATCAGCACACCGGTATCCTGATGAAAGCATTGCTCACGATACAAGTCAAAGATCCTCAGATGCTAACTGCGAAGGTGTCGCAGAGTCAATACGCTCGAGTTCTCAAATCTTTACCAGAAGGCTGGGACACTGAGATCTCTGACCAAATGTTGGAACTCCGTGACATGCCTCTTTCTGGTAAACCGTTCAATATCAAGCTGAAACATGGCGTGATCAGGGACATCATCGTGGATCGTACCATCCCAACCTGGGAGGTGAACATCCTG…
>S08_Bombus_lucorum
ATGTGGCTACCACTGACGGTTTTATTGCTTGCGGGAATAGTTTCAGCCGACTACGACCATGGCTGGCATGTCAACAACGAGTACATTTATCTTGTACGTAGTCGAACACTGGTCAATTTGAATGAATTATCCGATCAGCACACCGGTATCCTGATGAAAGCATTGCTCACGATACAAGTCAAAGATCCTCAGATGCTAACTGCGAAGGTGTCGCAGAGTCAATACGCTCGAGTTCTCAAATCTTTACCAGAAGGCTGGGACACTGAGATCTCTGACCAAATGTTGGAACTCCGTGACATGCCTCTTTCTGGTAAACCGTTCAATATCAAGCTGAAACATGGCGTGATCAGGGACATCATCGTGGATCGTACCATCCCAACCTGGGAGGTGAACATCCTG…
>S09_Bombus_terrestris
ATGTGGCTACCACTGACGGTTTTATTGCTTGCGGGAATAGTTTCAGCCGACTACGACCATGGCTGGCATGTCAACAACGAGTACATTTATCTTGTACGTAGTCGAACACTGGTCAATTTGAATGAATTATCCGATCAGCACACCGGTATCCTGATGAAAGCATTGCTCACGATACAAGTCAAAGATCCTCAGATGCTAACTGCGAAGGTGTCGCAGAGTCAATACGCTCGAGTTCTCAAATCTTTACCGGAAGGCTGGGACACTGAGATCTCTGACCAAATGTTGGAACTCCGTGACATGCCTCTTTCTGGTAAACCGTTCAATATCAAGCTGAAACATGGCGTGATCAGGGACATCATCGTGGATCGTACCATCCCAACCTGGGAGGTGAACATCCTG…
>S10_Bombus_asiaticus
ATGTGGCTACCACTGACGGTGTTATTGCTTGCGGGAATAGTTTCAGCCGACTACGATCATGGCTGGCATGTCGACAACGAGTACATTTATCTTGTACGAAGTCGAACACTAGTCAGTTTGAATGAATTATCGGATCAGCATACCGGTATCCTGATGAAAGCATTACTCACGATACAAGTCAAAGATCCTCAGATGCTAACTGCGAAGGTGTCGCAGAGTCAATATGCTCGAATCCTCAAATCTTTACCGGAAGGCTGGGACACTGAGATCTCTGACCAAATGTTGGAACTCCGTGACATGCCTCTTTCTGGTAAACCGTTCAGTATCAGGCTGAAACATGGCGTGATCAAGGACATCGTCGTGGATCGTACCGTCCCAACCTGGGAGGTGAACATCCTG…
>S11_Bombus_sibiricus
ATGTGGCTACCACTGACGGTGTTATTGCTTGCGGGAATAGTTTCAGCCGACTACGATCATGGCTGGCATGTCGACAACGAGTACATTTATCTTGTACGAAGTCGAACACTACTCAGTTTGGATAAATTATCGGATCAGCATACCGGTATTCTGATGAAAGCATTACTCACGATACAAGTCAAAGATCCTGAGATGCTAACTGCGAAGGTGTCGCAGAGTCAATATGCTCGAATCCTCAAATCTTTACCGGAAGGCTGGGACACTGAGATCTCTGACCAAATGTTGGAACTCCGCGACATGCCTCTTTCTGGTAAACCGTTCAGTATCAAGCTGAAACGTGGCGTGATCATAGACATCGTCGTGGATCGTACCATCCCAACCTGGGAGGTGAACATCCTG…
>S12_Bombus_ladakhensis
ATGTGGCTACCACTGACGGTGTTATTGCTTGCGGGAATAGCTTCAGCAGACTACGATCATGGCTGGCATGTCGATAACGAGTACATTTATCTTGTACGAAGTCGAACACTGGCCAGTTTGGATAAATTATCCGATCAGCATACCGGTATCCTGATGAAAGCACTGCTCACGATACAAGTCAAAGATCCTCAGATGCTAACTGCGAAGGTGTCGCAGAGTCAATATGCTCGAATCCTCAAATCTTTCCCGGAAGGCTGGGACACTGAGATCTCTGACCAAATGTTGGAACTCCGTGACATGCCTCTTTCTGGTAAACCGTTCGGTATCAGGCTGAAACATGGCGTGATCAGGGACATCGTCGTGGATCGTACCATCCCAACCTGGGAGGTGAACATCCTG…
>S13_Bombus_pyrosoma
ATGTGGCTACCACTGACGGTGTTATTGCTTGCGGGAATAGCTTCAGCAGACTACGATCATGGCTGGCATGTCGATAAGGAATACGTTTATCTTGTACGAAGTCGAACACTTGTCAGTTTGGATGAATTATCCGATGAGTATGCCGGTATCCTGATGAAAGCATTACTCACGATACAAGTCAAAGATCCTCAGTTGCTAACTGCGAAGGTGTCGCAGAGTCAATATGCTCAAATCCTCAAATCTTTACCGGAAGGCTGGGACACTGAGATCTCTGACCAAATGTTGGAACTCCGTGACATGCCTCTTTCTGGTAAACCGTTCAGTATCAGGCTGAAACATGGCGTGATCAGGGACATCGTCGTGGATCGTACCATCCCAACCTGGGAGGTGAACATCCTG…
>S14_Bombus_sichelii
ATGTGGCTACCACTGACGGTGTTATTGCTTGCGGGAATAGCTTCAGCAGACTACGATCATGGCTGGCATGTCGATAACGAGTACATTTATCTTGTACGAAGTCGAACACTGGCCAGTTTGGATAAATTATCCGATCAGCATACCGGTATCCTGATAAAAGCACTACTCACGATACAAGTCAAAGATCCTCAGATGCTAACTGCGAAGGTGTCGCAGAGTCAATATGCTCGAATCCTCAAATCTTTCCCGGAAGGCTGGGACACTGAGATCTCTGACCAATTGTTGGAACTCCGTGACATGCCTCTTTCTGGTAAACCGTTCGGTATCAGGCTGAAACATGGCGTGATCAGGGACATCGTCGTGGATCGTACCATCCCAACCTGGGAGGTGAACATCCTG…
>S15_Bombus_kashmirensis
ATGTGGCTACCACTGACGGTGTTATTGCTTGCGGGAATAGTTTCAGCAGACTACGATCATGGCTGGCATGTCGACAACGAGTACGTTTATCTTGTACGAAGTCGAACACTGGTCAGTTTGGGTGAATTGTCCGATCAGCATTCCGGTATCGTGATGAAAGCATTGCTCACGGTACAAGTCAAAGATCCTCAGATGCTAACTGCGAAGGTGTCGCACAGTCAATATGCTCGAATCTTCAAAACTTTACCGGAAGGCTGGGACACTGAGGTCTCTGACCAAATGTTGGAACTCCGTGACATGCCTCTTTCTGGTAAGCCGTTCGGTATCAAGCTGAAACATGGCGTGATCAGGGACATCGTCGTGGATCGTACCATCCCAACCTGGGAGGTGAACATCCTG…
>S16_Bombus_breviceps
ATGTGGCTACCACTGACGGTGTTATTGCTTGCGGGAATAGTTTCAGCAGACTACGATCATGGCTGGCATGTCGACAACGAGTACGTTTATCTTGTACGAAGTCGAACACTGGTCAGTTTGAATGAATTGTCCGATCAGCATTCCGGTATCGTGATGAAAGCATTACTCACGGTACAAGTCAAAGATCCTCAGATGCTAACTGCGAAGGTGTCGCACACTCAATATGCTCAAATCCTCAAAACTTTACCGGAAGGCTGGGACACTGAGATCTCTGACCAAATGTTGGAACTCCGTGACATGCCTCTTTCTGGTAAGCCGTTCGGTATCAAGCTGAAACATGGCGTGATCAGGGACATCGTCGTGGATCGTACCATCCCAACCTGGGAGGTAAACATCCTG…
>S17_Bombus_impetuosus
ATGTGGCTACCACTGACGGTCTTATTGCTTGCGGGAATAGTTTCAGCCGACTACGACCATGGCTGGCACGTCGATAATGAGTACACTTATCTCGTGCGAAGTCGAACAATAGCGAGTTTGAATGAATTATCCGATCAGCACACCGGTATGCTGATGAAAGCATTGCTCACGATACAAGTCAAAGATCCTCAGCTGCTAATTGCGAAGCTGTCGCAAAATCAATACGCTCGAATCTTCAAGTCTTTACCGGAAGGCTGGGACACTGAGATTTCTGACCAAATGTTGGAACTCCATGACTTGCCTCTTTCTGGCAAACCGTTCGCTATCAAGTTGAAACATGGCGTGATCAGGGACATCCTCGTGGATCGTACCGTCCCAACCTGGGAGGTGAACATCCTG…
>S18_Bombus_laesus
ATGTGGCTACCACTGACGGTCTTATTGCTTGCGGGAATAGTTTCAGCCGACTACGATCATGGCTGGCACGTCGATAATGAGTACATTTATCTCGTGCGAAGTCGAACAATAGCGAGTTTGAATGAATTATCCGATGAGCACACTGGTATACTGATGAAAGCATTGCTCACGGTACAAGTCAAAGATCCTCAGATGCTAATTGCGAAGCTGTCGCAAAGTCAATACGCTCGAATCCTCAAGTCTTTACCGGAAGGCTGGGACACTGAGATTTCTGACCAAATGTTGGAACTCCGTGACTTGCCTCTTTCTGATAAACCGTTCGTTATCAAGTTGAAACATGGCGTGATCAGGGACATCCTCGTGGATCGTACCGTCCCAACCTGGGAGGTGAACATCCTG…
>S19_Bombus_skorikovi
ATGTGGCTACCACTGACGGTTTTATTGCTTGCGGGAATAGTTTCAGCCGACTACGACCATGGCTGGCACGCCAACAACGAATACACTTATCTCGTACGAAGTAGAACAATGGCGAGTTTGAATGAATTATCTAATCAGCACACCGGTATACTGATGAAAGCATTGCTCACGATACAAGTCAAAGATCCTCAGATGCTAACTGCGAAGGTGTCGCAAAGTCAATACGCTCGAATCCTCAAGTCTTTACCAGAAGGCTGGGACACTGAGATCTCTGACCAAATGTTGGAACTCCGTGACTTGCCTCTTTCTGGTAAACCGTTCGGTATCAAGCTGAAACATGGCGTGATCAGGGACATCGTCGTGGATCGTACCATTCCAACCTGGGAGGTGAACATCCTG…
>S20_Bombus_bohemicus
ATGTGGCTACCACTGACGGTTTTATTGCTTGCGGGAATAGTTTCAGCCGACTACGACCATGGCTGGCACGCCAACAACGAATACACTTATCTCGTACGAAGTAGAACAATGGCGAGTTTGAATGAATTATCCAATCAGCACACCGGTATACTGATGAAAGCATTGCTCACGATACAAGTCAAAGATCCTCAGATGCTAACTGCGAAGGTGTCGCAAAGTCAATACGCTCGAATCCTCAAGTCTTTACCAAAAGGCTGGGACACTGAGATCTCTGACCAAATGTTGGAACTCCGTGACTTGCCTCTTTCTGGTAAACCGTTCGGTATCAAGCTGAAACATGGCGTGATCAGGGACATCGTCGTGGATCGTACCATCCCAACCTGGGAGGTGAACATCCTG…
>S21_Bombus_supremus
ATGTGGCTGCCACTGACGGTTTTATTGCTTGCGGGAATAGTTTCAGCCGACTACGACCATGGCTGGCACGTCGGCAACGAGTACACTTATCTTGTACGAAGTAGAACCCTGGCTACTTTGAATGAATTATCCGATCAGCACACCGGTATGCTGATGAAAGCATTGCTCACGATACAAGTCAAAGATCCTCAGATGCTAACTGCGAAGGTGTCGCGAAGTGAATACGCTCGAATTCACAAGTCTTTACCGGAAGGCTGGGACACTGAGATCTCTGACCAAATGTTGGAACTCCATGACATGCCTCTTTCTGGTAAACCGTTCGGTATCAAGCTGAAACATGGCGTGATCAGGGACATCATCGTGGATCGTACCACCCCAACCTGGGAGGTGAACATCCTG…
>S22_Bombus_bicoloratus
ATGTGGCTACCATTGACGGTTTTATTGCTTGCGGGAATAGTTTCAGCCGACTACGACCATGGCTGGCACATCGGCAACGAGTACACTTATCTTATACGAAGTAGAACCCTGGCTACTTTGAATGAATTATCCGATCAGCACACCGGTATGCTGATGAAAGCAATGCTCACGATACAAGTCAAAGATCCTCAGATGCTAATTGCGAAGGTGTCGCAAAGTGAATACGCTCGAATCCACAAGTCTTTACCGGAAGGCTGGGACACTGAGATCTCTGACCAAATGTTGGAACTCCGTGACATGCCTCTTTCTGGTAAACCGTTCGGTATCAAGCTGAAACATGGCGTGATCAGGGACATCATCGTGGATCGTACCACCCCAACCTGGGAGGTGAACATCCTG…
>S23_Bombus_trifasciatus
ATGTGGCTACCACTGACGGTTTTATTGCTTGCGGGAATAGTTTCAGCCGACTACGACCATGGCTGGCTCGTCGGCAACGAGTACACTTATCTTGTACGAAGTAGAACCGTGGTTAGTTTGGATGAATTATCCGATCAGCACACCGGTATGCTGATGAAAGCATTGCTCACGATACAAGTCAAAGATCCTCAGATGTTAACTGCGAAGGTGTCGCGAAGTCAATACGCTCGAATCCACAAGTCTTTACCGGAAGGCTGGGACACTGAGATCTCTGATCAAATGTTGGAACTCCGTGACATGCCTCTTTCTGGTAAACCGTTCGGTATCAAGCTGAAACATGGCGTGATCAGGGACATCATCGTGGATCTTGCCACCCCAACTTGGGAGGTGAACATCCTG…
>S24_Bombus_melanurus
ATGTGGCTACCGCTGACGGTTTTATTGCTTGCGGGAATAGTTTCAGCCGACTACGAACATGGCTGGCACGTCGACAACGAGTACACTTATCTTGTACGAAGTCGAACAGTAGCCAGTTTGGATGGATTATCCGATTATCACACCGGTATACTGATGAAAGCATTGCTCACGATACAAGTCAAAGATCCTCAGATGCTAACTGCGAAGGTGTCGCAAACTCAATACGCTCGAATCCTCAAGGATTTACCGGAAGGCTGGGACACTGAGATCTCTGACCAAATGTTGGAGCTCCGTGACATGCCTCTTTCTGGTAAACCGTTCGGTATCAAGTTGAAACATGGCGTGATCAGGGACCTCGTCGTGGATCGTACCATCCCAACCTGGGAGGTGAACATCCTG…
>S25_Bombus_personatus
ATGTGGCTACCACTGACGGTTTTATTGCTTGCGGGAATAGTTTCAGCCGACTACGAACATGGCTGGCACGTCGACAACGAGTACACTTATCTTGTACGAAGTCGAACAGTAGCCAGTTTGGATGGATTATCCGATTATCACACCGGTATACTGATGAAAGCATTGCTCACGATACAAGTCAAAGATCCTCAGATGCTAACTGCGAAGGTGTCGCAAACTCAATACGCTCGAATCCTCAAGGCTTTACCGGAAGGCTGGGACACTGAGATCTCTGACCAAATGTTGGAGCTCCGTGACATGCCTCTTTCTGGTAAACCGTTCGGTATCAAGTTGAAACATGGCGTGATCAGGGACATCGTCGTGGATCGTACCATCCCAACCTGGGAGGTGAACATCCTG…
>S26_Bombus_waltoni
ATGTGGCTACCACTGACGGTTTTATTGCTTGCGGGAATAGCTTCAGCCGACTACGACTATGGCTGGCATGTCGGCAACGAGTACGCTTATCTTGTACGAAGTCGAACATTGGCCAGTTTGGGTGACTTATCCGACCAGTACACCGGTATCGTGATGAAAGCATTGCTCACGATACAAGTAAAAGATGCTGAGATGCTAGCTGCGAAGGTATCGCAATATCAATATGCTCGAATCCTCAGCTCTTTACCGGAAGGCTGGGACACTGAGATCTCTGACCAAATGTTGGAACTCCGTGACATGCCGCTTTCTGGTAAACCGTTCGGTATCAAGCTGAAACACGGCATGATCAGGGACATCGTCGTGGATCGTAACATGCCAACGTGGGAGGTGAACATCCTG…
>S27_Bombus_convexus
ATGTGGCTACCACTGACGGTTTTATTGCTTGCGGGAATAGCTTCAGCCGACTAT------GGCTGGCATGTCGGCAACGAGTACGCTTATCTTGTACGAAGTCGAACATTGGCCAGTTTGGGTGACTTATCCGACCAGTACACCGGTATCGTGATAAAAGCATTGCTCACGATACAAGTAAAAGATGCTGAGATGCTAGCTGCGAAGGTATCGCAATATCAATATGCTCGAATCCTCAGCTCTTTACCGGAAGGCTGGGACACTGAGATCTCTGACCAAATGTTGGAACTCCGTGACATGCCGCTTTCTGGTAAACCGTTCGGTATCAAGCTGAAACACGGCATGATCAGGGACATCATCGTGGATCGTAACATGCCAACGTGGGAGGTGAACATCCTG…
Tetragonula 5 species
>Tetragonula_carbonaria
ATGTGGCTACCTCTAACGATTTTACTCTTTGCGGGGCTGATTTCAGCCGATCACCAACATGGCTGGAAGATCGGCAACGAGTACACCTACCTTGTGCGAAGTCGGACGATGGCCAACCTTGGCGAGCTGTCCGACCAACAGGTCGGCCTCCTGATGAAAGGGTCGCTCACCGTTCAGGCGAAAGATCCTCAGACGCTGGCAGCGAAATTCTGGAAAGGCGAGTACGCTCGTATCCACAGTTCGCTGCCGGACGGTTGGGACAGCGAGATCTCCGACCAAATGTTGGAGCTCCGTGACCTACCCACGTCCGGCAAACCGTTCGAGATCAAGCTGAAGGACGGCTTGATCACGGACATGATCGTGGATCGCAACACGCCGACCTGGGAGGTGAACGTACTG…
>Tetragonula_clypearis
ATGTGGCTACCTCTAACGATTTTACTCTTTGCGGGGCTGATTTCAGCCGATCACCAACATGGCTGGAAGATCGGCAACGAGTACACCTACCTCGTGCGAAGTCGGACGATGGCGAACCTTGGCGAGCTGTCCGACCAGCAGGTCGGCCTCCTGATGAAAGGCTTGCTCATCGTTCAGGCGAAAGATCCTCAGACGCTGGCAGCGAAATTCGGGAAAGGCGAGTACGCTCGTATCCACAGTTCGCTACCGGACGGTTGGGACAGCGAGATCTCCGACCAAATGTTGGAGCTCCGTGACCTGCCCACGTCCGGCAAACCGTTCGAGATCAAGCTGAAGGACGGCTTGATCACGGACATGATCGTGGATCGCAACACGCCGACCTGGGAGGTGAACATACTG…
>Tetragonula_davenporti
ATGTGGCTACCTCTAACGATTTTACTCTTTGCGGGGCTGATTTCAGCCGATCACCAACATGGCTGGAAGATCGGCAACGAGTACACCTACCTTGTGCGAAGTCGGACGATGGCCAATCTTGGCGAGCTGTCCGACCAACAGGTCGGCCTCCTGATGAAAGGGTCGCTCACCGTTCAGGCGAAAGATCCTCAGACGCTGGCAGCGAAATTCTGGAAAGGCGAGTACGCTCGTATCCACAGTTCGCTGCCGGACGGTTGGGACAGCGAGATCTCCGACCAAATGTTGGAGCTCCGTGACCTACCCACGTCCGGCAAACCGTTCGAGATCAAGCTGAAGGACGGCTTGATCACGGACATGATCGTGGATCGCAACACGCCGACCTGGGAGGTGAACGTACTG…
>Tetragonula_hockingsi
ATGTGGCTACCTCTAACGATTTTACTCTTTGCGGGGCTGATTTCAGCCGATCACCAACATGGCTGGAAGATCGGCAACGAGTACACCTACCTTGTGCGAAGTCGGACGATGGCCAACCTTGGCGAGCTGTCCGACCAACAGGTCGGCCTCCTGATGAAAGGGTCGCTCACCGTTCAGGCGAAAGATCCTCAGACGCTGGCAGCGAAATTCTGGAAAGGCGAGTACGCTCGTATCCACAGTTCGCTGCCGGACGGTTGGGACAGCGAGATCTCCGACCAAATGTTGGAGCTCCGTGACCTACCCACGTCCGGCAAACCGTTCGAGATCAAGCTGAAGGACGGCTTGATCACGGACATGATCGTGGATCGCAACACGCCGACCTGGGAGGTGAACGTACTG…
>Tetragonula_mellipes
ATGTGGCTACCTCTAACGATTTTACTCCTTGCGGGGCTGATTTCAGCCGATCACCAACATGGCTGGAAGATCGGCAACGAGTACACCTACCTTGTGCGAAGTCGGACGATGGCCAACCTTGGCGAGCTGTCCGACCAACAGGTCGGCCTCCTGATGAAAGGGTCGCTCACCGTTCAGGCGAAAGATCCTCAGACGCTGGCAGCGAAATTCTGGAAAGGCGAGTACGCTCGTATCCACAGTTCGCTGCCGGACGGTTGGGACAGCGAGATCTCCGACCAAATGTTGGAGCTCCGTGACCTACCCACGTCCGGCAAACCGTTCGAGATCAAGCTGAAGGACGGCTTGATCACGGACATGATCGTGGATCGCAACACGCCGACCTGGGAGGTGAACGTACTG…
Apis 5 species
>Apis_cerana
ATGTGGCTACTTCTAACGCTTTTACTGTTTGCGGGAACAGTTTCAGCCGACTCCGAGCACAGTTGGAAAGTCGGGAACGAGTACACGTATCTCGTTCGAAGTCGCACATTGACCAGTTTGGGCGATCTGTCGGACGTGCATACCGGTATTCTGATAAAGGCGTTGCTCACCGTACAGGCGAAGGATTCGAACGTGCTTGCTGCCAAAGTGTGGAATGGCCAGTATGCTCGTATCCAGCAGTCCATGCCCGATGGATGGGAAACGGAGATCTCCGACCAAATGTTGGAGCTTCGTGACCTGCCTATTTCCGGCAAACCGTTCCAAATCAGGATGAAACATGGCTTGATCAGGGATCTGATCGTGGATCGCGACGTTCCCACCTGGGAGGTGAACCTACTC…
>Apis_dorsata
ATGTGGCTACTTATAACGTTTTTACTGCTTGCGGGAACAGTTTCAGCCGACTTCGAGCATAGCTGGAAAGTCGGGAACGAGTACACGTATCTCGTTCGAAGTCGCACATTGACGACTTTGGACGATCTGTCGGACGTGCATACCGGTATTCTGATAAAGGCGTTGCTCACCGTACAAGTGAAGGATTCGAACTTGCTTGCCGCGAAAGTGTGGAACGGCCAGTATGCTCGTATCCAGCAATCCATGCCAGACGGGTGGGACACGGAGATCTCCGACCAAATGTTGGAGCTTCGTGACCTGCCTATTTCCGGCAAACCGTTCCAGATCAGGATGAAACACGGTTTGATCAGGGATCTGATCGTGGATCGCGACGTTCCCACCTGGGAGGTGAACATGCTC…
>Apis_florea
ATGTGGCTACCTCTAACACTTTTACTGCTTGCGGGAACAGTTTCAGCCGACTTCGAGCACAGCTGGAAGGTCGGGAATGAGTACACGTACCTCGTTCGAAGTCGTACATTGACAAGTTTGGGCGATCTGTCGGACTTGCATACCGGTATTCTGATAAAGGCGTTGCTCACCGTACAGGTGAAGGATTCGAACGTGCTTGCCGCCAAAGTGTGGAACGGCCAGTATGCTCGTATCCAGCAGTCCATGCCCGATGGCTGGGACACGAACATCTCCGACCAAATGTTGGAGCTTCGTGACCTTCCTATTTCCGGCAAACCGTTCCAGATCAGGCTGAAACACGGCTTGATCAGGGATCTGATCGTGGACCGCGACGTCCCCACCTGGGAGGTGAACATACTG…
>Apis_laboriosa
ATGTGGCTACTTATAACGTTTTTACTGCTTGCGGGAACAGTTTCAGCCGACTTCGAGCACAGCTGGAAAGTCGGGAACGAGTACACGTATCTCGTTCGAAGTCGCACATTGACGAGTTTGGACGATCTGTCGGACGTGCATACCGGTATTCTGATAAAGGCGTTGCTCACCGTACAGGTGAAGGATTCGAACTTGCTTGCCGCGAAAGTGTGGAACGGCCAGTATGCTCGTATCCAGCAATCCATGCCAGATGGGTGGGAAACGGAGATCTCCGACCAAATGTTGGAGCTTCGTGACCTGCCTATTTCCGGCAAACCGTTCCAGATCAGGATGAAACACGGTTTGATCAGAGATCTGATCGTGGATCGCGACGTTCCCACCTGGGAGGTGAACATGCTC…
>Apis_mellifera
ATGTTGCTACTTCTAACGCTTTTACTGTTCGCGGGGACAGTTGCAGCCGACTTCCAGCACAATTGGCAAGTCGGGAATGAGTACACGTATCTCGTTCGAAGTCGCACGTTGACGAGTCTGGGCGATCTGTCGGACGTGCATACCGGTATTCTGATAAAGGCGTTGCTCACCGTACAGGCGAAGGATTCGAACGTGCTTGCCGCCAAAGTGTGGAACGGCCAATATGCTCGTGTCCAGCAGTCCATGCCTGACGGATGGGAAACGGAGATCTCCGACCAAATGTTGGAGCTCCGTGACCTGCCTATTTCCGGCAAACCGTTCCAGATCAGGATGAAACACGGTTTGATCAGGGATCTGATCGTTGATCGCGACGTCCCCACTTGGGAGGTGAACATACTC…

## Sheet: VgA
Bombus 27 species
>S01_Bombus_vancouverensis
ATGCAGCGGCAATACCAGTCTTGTTGCATGGGTCATACTATAATGGATACTCTAATCGCATTATTGGCGATCTTAGCTACGGCGTTTGCCGTTCAAGCACCTTTCCCCCATGGAAAAATTGTGACTTACAAATACCGTGCTGACGTGAAAGCTGGAATCATCGACCCGGCTCCATTCGCATCCGACTTTAATATCGAATGCCTCCTTCAGGTGCACCACGATGTCACCAATCCAAACTCAAAGAATACCTTTTACGTTACTTTGAGTGATATGAAACATGGGTTGTACAATGGACCGATGAAACGTTACGAGTCTGTAAGCCAGCTGTTACCGATCGACGCCGCTAAAGCGCTGTTGAATCCTTTCCTCGTTATCTATGAGGAAAATGGGCACCTTGAA…
>S02_Bombus_vosnesenskii
ATGCAGCGGCAATACCAGTCTTGTTGCATGGGTCATACTATAATGGATACTCTAATCGCATTATTGGCGATCTTAGCTACGGCGTTTGCCGTTCAAGCACCTTTTCCCCATGGAAAAATTGTGACTTACAAATACCATGCTGACGTGAAAGCTGGAATCATCGACCCGGCTCCATTCGCATCCGACTTTAATATCGAATGCCTCCTTCAGGTGCACCACGATGTCACCAATCCAAACTCAAAGAATACCTTTTACGTTACTTTGAGTGATATGAAACATGGGTTGTACAATGGGCCGATGAAACATTACGAGTCTGTAAGCCAGCTGTTACCGATCGACGCCGCTAAAGCGCTGTTGAATCCTTTCCTCGTTATCTATGAGGAAAATGGGCACCTTGAA…
>S03_Bombus_impatiens
ATGCAGCGGCAATACCAGTCTTGTTGCATGGGTCATACTATAATGGATACTCTAATCGCATTATTGGCGATCTTAGCTACGGCGTTTGCCGTTCAAGCACCTTTCCCCCATGGAAAAATTGTGACTTACAAATACCATGCTGACGTGAACGCTGGAATCATCGACCCGGCTCCATTCGCATCCGACTTTAATATCGAATGCCTCCTTCAGGTGCACCACGATGTCACCAATCCAAACTCAAAGAATACCTTTTACGTTACTTTGAGTGATATGAAACATGGGTTGTACAATGGACCGATGAAACATTACGAGTCTGTAAGCCAGCTGTTACCGATCGACGCCGCTAAAGCGCTGTTGAATCCTTTCCTCGTTATCTATGAGGAAAATGGGCACCTTGAA…
>S04_Bombus_melanopygus
ATGCAGCGGCAATACCAGTCTTGTTGCATGGGTCATACTATAATGGATACCCTAATCGCATTATTGGCGATCTTAGCTACGGCGTTTGCCGTTCAAGCACCTTTCCCCCATGGAAAAATTGTGACTTACAAATACCATGCTGACGTGAAAGCTGGAATCATCGACCCGGCTCCATTCGCATCCGACTTCAATATCGAATGCCTCCTTCAGGTGCACCACGATGTCACCAATTCAAACTCAAAGAATACCTTTTACGTTACTTTGAGTGATATGAAACATGGGTTGTACAATGGGCCGATGAAACATTACGAGTCTGTAAGCCAGCTGTTACCGATCGACGCCGCTAAAGCGCTGTTGAATCCTTTCCTCGTTATCTATGAGGAAAATGGGCACCTTGAA…
>S05_Bombus_lepidus
ATGCAGCGGCAATACCAGTCTTGTCGCATGGGTCATACTATAATGGATACCCTAATCGCATTATTGGCGATCTTAGCTACGGCGTTTGCCGTTCAAGCACCTTTCCCCCATGGAAAAATTGTCACTTACAAATACCATGCTGACGTGAAAGCTGGAATCATCGACCCGGCTCCATTCGCATCCGACTTTAATATCGAATGCCTCCTTCAGGTGCACCACGATGTCACCAATCCAAACTCAAAGAATACCTTTTACGTTACTTTGAGTGATATGAAACATGGGTTGTACAATGGGCCGATGAAACATTACGAGTCTGTAAGCCAGATGTTACCGATCGACGCCGCTAAAGCGCTGTTGAATCCTTTCCTCGTTATCTATGAGGAAAATGGGCACCTTGAA…
>S06_Bombus_lantschouensis
ATGCAGCGACAATACCAGTCTTGTTGTATGGGTCATACTATAATGGATACCCTAATCGCATTATTGGCGATCTTAGCTACGGCGTTTGCCGTTCAAGCACCTTTCCCCCATGGAAAAATTGTCACTTACAAATACCATGCTGACGTGAAAGCTGGAATCATCGACCCGGCTCCATTCGCATCCGACTTTAATATCGAATGCCTCCTTCAGGTGCACCACGATGTCACCAATCCAAACTCAAAGAATACCTTTTACGTTACTTTGAGTGATATGAAACATGGGTTGTACAATGGGCCGATGAAACATTACGAGTCTGTAAGCCATATGTTACCGATCGACGCTGCTAAAGCGCTGTTGAATCCTTTCCTCGTTATCTATGAGGAAAATGGGCACCTCGAA…
>S07_Bombus_terricola
ATGCAGCGACAATACCAGTCTTGTTGTATGGGTCATACTATAATGGATACCCTAATCGCATTATTGGCGATCTTAGCTACGGCGTTTGCTGTTCAAGCACCTTTCCCCCATGGAAAAATTGTCACTTACAAATACCATGCTGACGTGAAAGCTGGAATCATCGACCCGGCTCCATTCGCATCCGACTTTAATATCGAATGCCTCCTTCAGGTGCACCACGATGTCACCAATCCAAACTCAAAGAATACCTTTTACGTTACTTTGAGTGATATGAAACATGGGTTGTACAATGGGCCGATGAAACGTTACGAGTCTGTAAGCCATATGTTACCGATCGACGCTGCTAAAGCGCTGTTGAATCCTTTCCTCGTTATCTATGAGGAAAATGGGCACCTCGAA…
>S08_Bombus_lucorum
ATGCAGCGACAATACCAGTCTTGTTGTATGGGTCATACTATAATGGATACCCTAATCGCATTATTGGCGATCTTAGCTACGGCGTTTGCTGTTCAAGCACCTTTCCCCCATGGAAAAATTGTCACTTACAAATACCATGCTGACGTGAAAGCTGGAATCATCGACCCGGCTCCATTCGCATCCGACTTTAATATCGAATGCCTCCTTCAGGTGCACCACGATGTCACCAATCCAAACTCAAAGAATACCTTTTACGTTACTTTGAGTGATATGAAACATGGGTTGTACAATGGGCCGATGAAACATTACGAGTCTGTAAGCCATATGTTACCGATCGACGCTGCTAAAGCGCTGTTGAATCCTTTCCTCGTTATCTATGAGGAAAATGGGCACCTCGAA…
>S09_Bombus_terrestris
ATGCAGCGACAATACCAGTCTTGTTGCATGGGTCATACTATAATGGATACCCTAATCGCATTATTGGCGATCTTAGCTACGGCGTTTGCCATTCAAGCACCTTTCCCCCATGGAAAAATTGTCACTTACAAATATCATGCTGACGTGAAAGCTGGAATCATCGACCCGGCTCCATTCGCATCCGATTTTAATATCGAATGCCTCCTTCAGGTGCACCACGATGTCACCAATCCAAACTCAAAGAATACCTTTTACGTTACTTTGAGTGATATGAAACATGGGTTGTACAATGGGCCGATGAAACATTACGAGTCTGTAAGCCATATGTTACCGATCGACGCTGCTAAAGCGCTGTTGAATCCTTTCCTCGTTATCTATGAGGAAAATGGGCACCTCGAA…
>S10_Bombus_asiaticus
ATGCAGCGGCATTACCAGTCTTGTTGCATGGGTCATACTATAATGGATACCCTAATCGCATTATTGGCGATCTTAGCTACGGCGTTTGCCGTTCAAGCACCTTTCCCCCATGGAAAAATTGTGACTTACAAATACCATGCTGACGTGAAAGCTGGAATCATCGACCCGGCTCCATTCGCATCCGACTTTAATATCGAATGCCTCCTTCAGGTGCACCACGATGTCACCAATCCAAACTCAAAGAATACCTTTTACGTTACTTTGAGTGATATGAAACATGGGTTGTACAATGGGCCGATGAAACATTACGAGTCTGTAAGCCATATGTTACCGATCGACGCCGCTAAAGCGCTGTTGAATCCTTTCCTCGTTATCTATGAGGAAAATGGGCAACTTGAA…
>S11_Bombus_sibiricus
ATGCAGCGGCATTACCAGTCTTCTTGCATGGGTCATACTATAATGGATACCCTAATCGCATTATTGGCGATCTTAGCTACGGCATTTGCCGTTCAAGCACCTTTCCCCCATGGAAAAATTGTGACTTACAAATACCATGCTGACGTGAAAGCTGGAATCATCGACCCGGCTCCATTCGCATCCGACTTTAATATCGAATGCCTCCTTCAGGTGCACCACGATGTCACCAATCCAAACTCAAAGAATACCTTTTATGTTACTTTGAGTGATATGAAACATGGATTGTTCAATGGGCCGATGAAACATTACGAGTCTGTAAGCCATATGTTACCGATCGACGCCGCTAAAGCGCTGTTGAATCCTTTCCTCGTTATCTATGAGGAAAATGGGCACCTTGAA…
>S12_Bombus_ladakhensis
ATGCAGCGGCAATACCAGTCTTGTTGCATGGGTCATACTATAATGGATACCCTAATCGCATTATTGGCGATCTTAGCTACGGCGTTTGCCGTTCAAGCACCTTTCCCCCATGGAAAAATTGTGACTTACAAATACCATGCTGACGTGAAAGCTGGAATCATCGACCCGGCTCCATTCGCATCCGACTTTAATATCGAATGCCTCCTTCAGGTGCACCACGATGTCACCAATCCAAACTCAAAGAATACCTTTTACGTTACTTTGAGTGATATGAAACATGGGTTGTACAATGGGCCGATGAAACATTACGAGTCTGTAAGTCATATGTTACCGATCGACGCCGCTAAAGCGCTGTTGAATCCTTTCCTCGTTATCTATGAGGAAAATGGGCACCTTGAA…
>S13_Bombus_pyrosoma
ATGCAGCGGCAATACCAGTCTTGTTGCATGGGTCATACTATAATGGATACCCTAATCGCATTATTGGCGATCTTGGCTACGGCGTTTGCCGTTCAAGCACCTTTCCCCCATGGAAAAATTGTGACTTACAAATACCATGCTGACGTGAAAGCTGGAATCATCGACCCGGCTCCATTCGCATCCGACTTTAATATCGAATGCCTCCTTCAGGTGCACCACGATGTCACCAATCCAAACTCAAAGAATACCTTTTACGTTACTTTGAGTGATATGAAACATGGGTTGTACAATGGGCCGATGAAACATTACGAGTCTGTAAGCCATATGTTACCGATCGACGCTGCTAAAGCGCTGTTGAATCCTTTCCTCGTTATCTATGAGGAAAATGGGCACCTTGAA…
>S14_Bombus_sichelii
ATGCAGCGGCAATACCAGTCTTGTTGCATGGGTCATACTATAATGGATACCCTAATCGCATTATTGGCGATCTTAGCTACGGCGTTTGCCGTTCAAGCACCTTTCCCCCATGGAAAAATTGTGACTTACAAATACCATGCTGACGTGAAAGCTGGAATCATCGACCCGGCTCCATTCGCATCCGACTTTAATATCGAATGCCTCCTTCAGGTGCACCACGATGTCACCAATCCAAACTCAAAGAATACCTTTTATGTTACTTTGAGTGATATGAAACATGGGTTGTACAATGGGCCGATGAAACATTACGAGTCTGTAAGCCATATGTTACCGATCGACGCCGCTAAAGCGCTGTTGAATCCTTTCCTCGTTATCTATGAGGAAAATGGGCACCTTGAA…
>S15_Bombus_kashmirensis
ATGCAGCGGCAATACCAGTCTTGTTGCATGGGTCACACTATAATGGATACCCTAATCGCATTATTCGCGATCTTAGCTACGGCGTTTGCCGTTCAAGCACCTTTCCCCCATGGAAAAATTGTGACTTACAAATACCATGCTGACGTGAAAGCTGGAATCATCGACCCGGCTCCATTCGCATCCGACTTTAATATCGAATGCCTCCTTCAGGTGCACCACGATATCACCAATCCAAACTCAAAGAATACCTTTTACGTTACTTTGAGTGATATGAAACATGGGTTGTACAATGGGCCGATGAAACATTACGAGTCTGTAAGCCATATGTTACCGATCGACGCCGCTAAAGCGCTGTTGAATCCTTTCCTCGTTATTTATAAGGAAAATGGGCACCTTGAA…
>S16_Bombus_breviceps
ATGCAGCGGCAATACCAGTCTTGTTGCATGGGTCACACTATAATGGATACCCTAATCGCATTATTCGCGATCTTAGCTACGGCGTTTGCCGTTCAAGCACCTTTCCCCCATGGAAAAATTGTGACTTACAAATACCATGCTGACGTGAAAGCTGGAATCATCGACCCGGCTCCATTCGCATCCGATTTTAATATCGAATGCCTCCTTCAGGTGCATCACGATACCACCAATCCAAACTCAAAGAATACCTTTTACGTTACTTTGAGTGATATGAAACATGGGTTGTACAATGGGCCGATGAAACATTACGAGTCTGTAAGCCATATGTTACCGATCGACGCCGCTAAAGCGCTGTTGAATCCTTTCCTCGTTATTTATAAGGAAAATGGACACCTTGAA…
>S17_Bombus_impetuosus
ATGCAGCGGCAATACCAGTCTTGTTGCATGGGTCATACTATAATGGATACCCTAATCGTATTATTGGCGATCTTAGCTACGGCGTTTGCCGTTCAAGCACCTTTCCCCCATGGAAAAATTGTGACTTACAAATACCATGCTGACGTGAAAGCTGGAATCATCGACCCGGCTCCATTCGCATCCGACTTTAATATCGAATGCCTCCTTCACGTGCACCACGATATCACCAATCCAAACTCAAAGAATACCTTTTACGTTACTTTGAGTGATATGAAACATGGGTTGTACAATGGACCAATGAAACATTACGAGTCTGTAAGCCATATGTTACCGATCGAAGCCGCTAAGGCGCTGTTGAATCCTTTCCTCGTTATCTATGAGGAAAATGGGCAACTTGAA…
>S18_Bombus_laesus
ATGCAGCGGCAATACCAGTCTTGTTGCATGGGTCATACTATAATGGATACCCTAATCGTATTATTGGCGATCTTAGCTACGGCGTTTGCCGTTCAAGCACCTTTCCCCCATGGAAAAATTGTGACTTACAAATACCATGCTGACGTGAAAGCTGGAATCATCGACCCGGCTCCATTCGCATCCGACTTTAATATCGAATGCCTCCTTCAGGTGCACCACGATGTCACCAATCCAAACTCAAAGAATACCTTTTACGTTACTTTGAGTGATATGAAACATGGGTTGTACAATGGACCGATGAAACATTACGAATCTGTAAGCCATATGTTACCGATCGAAGCCGCTAAGGCGCTGCTGAATCCTTTCCTCGTTATCTATGAGGAAAATGGGCAACTTGAA…
>S19_Bombus_skorikovi
ATGCAGCGGCAATACCAGTCTCGTTGCATGGGTCATACTATAATGGATACTCTAATCGTATTATTGGCGATCTTAGCTACGGCGTTTGCCGTTCAAGCACCTTTCCCCCACGGAAAAATTGTGACTTACAAATACCATGCTGACGTGAAAGCTGGAATCATCGACCCGGCTCCATTCGCATCCGACTTTAATATCGAATGCCTCCTTCAGGTGCACCACGATATCACCAATCCAAACTCAAAGAATACCTTTTACGTTACTTTGAGTGATATGAAACATGGGTTGTACAATGGGCCGATGAAACATTACGAGTCTGTAAGCCATATGTTACCGATCGACGCCGCTAAAGCGCTGTTGAATCCTTTCCTCGTTATCTATGAGGAAAATGGGCATCTTGAA…
>S20_Bombus_bohemicus
ATGCAGCGGCAATACCAGTCTCGTTGCATGGGTCATACTATAATGGATACTCTAATCGTATTATTGGCGATCTTAGCTACGGCGTTTGCCGTTCAAGCACCTTTCCCCCATGGAAAAATTGTGACTTACAAATACCATGCTGACGTGAAAGCTGGAATCATCGACCCGGCTCCATTCGCATCCGACTTTAATATCGAATGCCTCCTTCAGGTGCACCACGATATCACCAATCCAAACTCAAAGAACACCTTTTACGTTACTTTGAGTGATATGAAACATGGGTTGTACAATGGACCGATGAAACATTACGAGTCTGTAAGCCATATGTTACCGATCGACGCCGCTAAAGCGCTGTTGAATCCTTTCCTCGTTATCTATGAGGAAAATGGGCATCTTGAA…
>S21_Bombus_supremus
ATGCAGCGGCAATACCAGTCTTGTTGCATGGGTCATGCTATAATGGATACCCTAATCGCATTATTGGCGATCTTAGCTACGGCGTTTGCCGTTCAAGCACCTTTCCCCCATGGAAAAATTGTGACTTACAAATACCATGCTGACGTGAAAGCTGGAATCATCGACCCGGCTCCATTCGCATCCGACTTTAATATCGAATGCCTCCTTCAGGTGCACCACGATGTCACCAATCCAAACTCAAAGAATACCTTTTACGTTACCTTGAGTGATATGAAACATGGGCTGTACAATGGGCCGATGAAACATTACGAGTCTGCAAGCCATATGTTACCGATCGATGCCGCTAAAGCGCTGTTGAATCCTTTCCTCATTATCTATGAGGAAAATGGGCACCTTGAA…
>S22_Bombus_bicoloratus
ATGCAGCGGCAATACCAGTCTTGTTGCATGGGTCATGCTATAATGGATACCCTAATCGCATTATTGGCGATCTTAGCTACGGCGTTTGCCGTTCAAGCACCTTTCCCCCATGGAAAAATTGTGACTTACAAATACCATGCCGATGTGAAAGCTGGAATCATCGACCCGGCTCCATTCGCATCCGACTTTAATATCGAATGCCTCCTTCAGGTGCACCACGATGTCACCAATCCAAACTCGAAGAATACCTTTTACGTTACTTTGAGTGATATGAAACATGGGTTGTACAATGGGCCGATGAAACATTACGAGTCTCTAAGCCATATGTTATCGATCGACGCCGCTAAAGCGCTGTTGAATCCTTTCCTCGTTATCTATGAGGAAAACGGGCACCTTGAA…
>S23_Bombus_trifasciatus
ATGCAGCGGCAATACCAGTCTTGTTGCATGGGTCATGCTATAATGGATACCCTAATCGCATTATTGGCGATTTTAGCTACGGCGTTTGCCGTTCAAGCACCTTTCCCCCATGGAAAAATTGTGACTTACAAATACCATGCTGACGTGAAAGCTGGAATCATCGACCCGGCTCCATTCGCATCCGACTTTAATATCGAATGCCTCCTTCAGGTGCACCACGATGTCACCAATCCACACTCAAAGAATACCTTTTACGTTACTTTGAGTGATATGAAACATGGGTTGTACAATGGGCCGATGAAACATTACGAGTCTGTAAGCCATATGTTACCTATCGACGCCGCTAAAGCGCTGTTGAATCCTTTCCTTATTATCTATGAGGAAAATGGGCACCTTGAA…
>S24_Bombus_melanurus
ATGCAGCGGCAATACCAGTCTTGTTGCATGGGTCATACTATAATGGATACCCTAATCGCATTATTGGCGATCTTAGCTACGGCGTTTGCCGTTCAAGCGCCTTTCCCCCATGGAAAAATTGTGACTTACAAATACCATGCTGACGTGAAAGCTGGAATCATCGACCCGGCTCCGTTCGCATCCGACTTTAATATCGAATGCCTCCTTCAGGTACACCACGATATCACCAATCCAAACTCAAAGAATACCTTTTACGTTACTTTGAGTGATATGAAACATGGGTTGTACAATGGGCCGATGAAACATTACGAGTCTGTAAGCCATATGTTACCGATCGACGCCGCTAAAGCGCTGTTGAATCCTTTCCTCGTTATCTATAAAGAAAATGGGCACCTTGAA…
>S25_Bombus_personatus
ATGCAGCGGCAATACCAGTCTTGTTGCATGGGTCATACTATAATGGATACCCTAATCGCATTATTGGCGATCTTAGCTACGGCGTTTGCCGTTCAAGCACCTTTCCCCCATGGAAAAATTGTGACTTACAAATACCATGCTGACGTGAAAGCTGGAATCATCGACCCGGCTCCATTCGCATCCGACTTTAATATCGAATGCCTCCTTCAGGTGCACCACGATATCACCAATCCAAACTCAAAGAATACCTTTTACGTTACTTTGAGTGATATGAAACATGGGTTGTACAATGGGCCGATGAAACATTACGAGTCTATAAGCCATGTGTTACCGATCGACGCTGCTAAAGCGCTGTTGAATCCTTTCCTCGTTATCTATAAAGAAAATGGGCACCTCGAA…
>S26_Bombus_waltoni
ATGCAGCGGCAATACCAGTCTTGTTGCATGGGTCATACTATAATGGATACCCTAATCGTATTACTGGCGATCTTAGCTACGGCGTTTGCCGTTCAAGCACCTTTCCCCTATGGAAAAACTGTGACTTACGAATACCATGTTGACGTGAAAGCTGGAATCATCGACCCGGCTCCATTCGCATCCGACTTTAAAATCGAATGCATTCTTCAGGTGCACCACGATGTCACGAATCCAAGCTCGAAGAATACCTTTTACGTTACTTTGAATTATATGAAACACGGGCTGTACAATGGCCCGATGAAACATTACGAATCTTTAAGCAATGTGTTACCGATCACCACCGCTAAAGCGCTGTATAATCCTTTCCTCGTTATCTATGACGAGAATGGGCACCTTGAA…
>S27_Bombus_convexus
ATGCAGCGGCAATACCAGTCTTGTTGCATGGGTCATACTATAATGGATACCCTAATCGTATTACTGGCGATCTTAGCTACGGCGTTTGCCGTTCAAGCACCTTTCCCCTATGGAAAAATTGTGACTTACAAATACCATGCTGACGTGAAAGCTGGAATCATCGACCCGGCTCCATTCGCATCCGACTTTAATATCGAATGCATTCTTCAGGTGCACCACGATGTCACGAATCCAAGCTCGAAGAATACCTTTTACGTTACTTTGAACGATATGAAACACGGGCTGTACAATGGCCCGATGAAACATTACGAATCTGTAAGCCATGTGTTACCGATCGACACCGCTAAAGCGCTGTTGAATCCCTTCCTCGTTATCTATGACGAGAATGGGCACCTTGAA…
Tetragonula 5 species
>Tetragonula_carbonaria
ATGAATGCCCTAATCGTGCTATTAGCAATTCTGGCTACGGCGTTTGCCGTTCCAGCACCTTTCCCGCATGGAAAAAGTTTGGCTTACAAATATCATGCTGTTGTGAAGGCCGGAACCATTGAGCCGGCTCCATTCGCGTCTGATTTTCAGATCGAATGTCTTCTTCAAGTGCACCACGATGTCACCAATCCAACTTCGAAGAATATCTTCTATATTACCTTGACTAATGTGAAATATGGATTGTATAATGGACGCATGCACCATTATGAGTCTGAACCTGTTATGTTACCGATTGACGATGCTGCTAATGCGATCTTGAACCCTTTCGTCGTCGTCTACAATGAACATGGACACCTTGAAGGTGTACAATTCGTAGAAAATGAACCAGGATGGTCAAAG…
>Tetragonula_clypearis
ATGAATGCCCTAATCGTGCTATTAGCAATTCTGGCTACGGCGTTTGCCGTTCCAGCACCTTTCCCGCATGGAAAAAGTTTGGCTTACAAATATCATGCTGTTGTGAAGGCCGAAACCATTGAGCCGGCTCCATTCGCGTCTGATTTTGAGATCGAATGTCTTCTTCAAGTGCACCACGATGTCACCAATCCAACTTCGAAGAATATCTTCTATATCACCTTAACTAATGTTAAATATGGATTGTATAATGGACGTATGCACCATTATGAGTCTGAACCTGTTATGTTACCGATTGACGATGCTGCTAATGTGATCTTGAACCCTTTCGTCGTCGTCTACAATGAACATGGACACCTTGAAGGTGTACAATTCGTAGAAAATGAACCAGGATGGTCAAAG…
>Tetragonula_davenporti
ATGAATGCCCTAATCGTGCTATTAGCAATTCTGGCTACGGCGTTTGCCGTTCCAGCACCTTTCCCGCATGGAAAAAGTTTGGCTTACAAATATCATGCTGTTGTGAAGGCCGGAACCATTGAGCCGGCTCCATTCGCGTCTGATTTTCAGATCGAATGTCTTCTTCAAGTGCACCACGATGTCACCAATCCAACTTCGAAGAATATCTTCTATATTACCTTGACTAATGTGAAATATGGATTGTATAATGGACGCATGCACCATTATGAGTCTGAACCTGTTATGTTACCGATTGACGATGCTGCTAATGCGATCTTGAACCCTTTCGTCGTCGTCTACAATGAACATGGACACCTTGAAGGTGTACAATTCGTAGAAAATGAACCAGGATGGTCAAAG…
>Tetragonula_hockingsi
ATGAATGCCCTAATCGTGCTATTAGCAATTCTGGCTACGGCGTTTGCCGTTCCAGCACCTTTCCCGCATGGAAAAAGTTTGGCTTACAAATATCATGCTGTTGTGAAGGCCGGAACCATTGAGCCGGCTCCATTCGCGTCTGATTTTCAGATCGAATGTCTTCTTCAAGTGCACCACGATGTCACCAATCCAACTTCGAAGAATATCTTCTATATTACCTTGACTAATGTGAAATATGGATTGTATAATGGACGCATGCACCATTATGAGTCTGAACCTGTTATGTTACCGATTGACGATGCTGCTAATGCGATCTTGAACCCTTTCGTCGTCGTCTACAATGAACATGGACACCTTGAAGGTGTACAATTCGTAGAAAATGAACCAGGATGGTCAAAG…
>Tetragonula_mellipes
ATGAATGCCCTAATCGTGCTATTAGCAATTCTGGCTACGGCGTTTGCCGTTCCAGCACCTTTCCCGCATGGAAAAAGTTTGGCTTACAAATATCATGCTGTTGTGAAGGCCGGAACCATTGAGCCGGCTCCATTCGCGTCTGATTTTCAGATCGAATGTCTTCTTCAAGTGCACCACGATGTCACCAATCCAACTTCGAAGAATATCTTCTATATTACCTTGACTAATGTGAAATATGGATTGTATAATGGACGCATGCACCATTATGAGTCTGAACCTGTTATGTTACCGATTGACGATGCTGCTAATGCGATCTTGAACCCTTTCGTCGTCGTCTACAATGAACATGGACACCTTGAAGGTGTACAATTCGTAGAAAATGAACCAGGATGGTCAAAG…
Apis 5 species
>Apis_cerana
ATGAATACCCTAATAGTATTATTGGGAATCCTAACTACGGTGATTGCCGTTCCGGCTCCTTTTCCACATGGAAAACTTGTAACTTACAAATACATCGCCGATGTGAATGCTGGT---GTCGAGTCATCTTTATTCGTATCCAATTATGGCATCGAATGTTTACTTAACGTACAACATGTCACCGATACAAATTCGAAGAATACTTATTATGTTAATTTGACCAATGTGAAATATGGACTACATAATGGATTTGTGAAACATTACGAATCATTGTCTGTTATGGAATCGATCCCCGACGTGGCAAATGCGATTCTGAATCCTTTCCTCGTCGTTTATGACGAAAATGGACACCTTAAAGGTGTAAAATTTATGGAAAACGAGCCAGGATGGTCAAGAAAC…
>Apis_dorsata
ATGAATACCCTAATAGTATTATTGGGGATCCTAACTACGGTGATTGCCGTTCCGGCTCCTTTTCCACATGGAAAACTTGTAACTTACAAATACATCGCCGATGTGAAGGCTGGT---GTCGAGCCATCTTTATTCGTATCCAACTATGGCATCGAATGTTTACTTAACGTACAACATATCACCGACACAAACTCGAAGAATACTTATTATGTTAATTTGACCAATGTGAAATATGGACTATACAATGGATTTGTGAAACATTATGAATCATTGTCTGTTATGGAATCGATCCCCGACGTAGCAAATGCGATTCTGAATCCTTTCCTCATCGTTTATGACGAAAATGGACACCTTAAAGGTGTAAAATTTATGGAAAACGAGCCAGGATGGTCAAGAAAC…
>Apis_florea
ATGAATACCCTAATAGTATTATTGGGGATCCTAACTACGGTGATTGCCGTTCCGGCTCCTTTTCCACATGGAAAACTTGTAACTTACAAATACATCGCTGATGCGAAGGCTGGTGTCATCGAGCCATCTTTATTCGCATCCAACTATGGCATCGAATGTTTACTTAACGTGCAACATGTCACCGACTCAATCTTGAAGAATACTTATTATGTTAATTTGACCAATATGAAATATAGATTATACAATGGATTTATGAAACATTACGAATCGCATTCTGTTACGGAATCGATCCCCGACGTAGCCAACGCGATTCTGAATCCTTTCCTCATCGTTTATGACGAAAATGGACACCTTAAAGGTGTAAAATTTATGGAAAATGAGCCGGGATGGTCGAAAAAC…
>Apis_laboriosa
ATGAATACCCTAATCGTATTATTGGGGATCCTAACTACGGTGATTGCCGTTCCGGCTCCTTTTCCACATGGAAAACTTGTAACTTACAAATACATCGCCGATGTGAAGGCTGGT---GTCGAGCCGTCTTTATTCGTATCCAACTATGGCATCGAATGTTTACTTAACGTACAACATATCACCGACACAAACTCGAAGAATACTTATTATGTTAATTTGACCAATGTGAAATATGGACTATACAATGGATTTGTGAAACATTATGAATCATTGTCTGTTATGGAATCGATCCCCGACGTAGCAAATGCGATTCTGAATCCTTTCCTCATCATTTATGACGAAAATGGACACCTTAAAGGTGTAAAATTTATGGAAAACGAGCCAGGATGGTCAAAAAAC…
>Apis_mellifera
ATGAATACCCTAATCGTATTATTGGGAATCCTAACTACGGTGATTGCCGTTCCGGCTCCTTTTCCACACGGGAAACTTGTAACTTATAAATACATCGCCGATGTGAAGGCTGGT---GTCGATCCGTCTTTATCCGCGTCCAATTATGGAATCGAATGTTTACTCAACGTACAACATGTCACCGACACAAACTCGAAGAATACTTATTACGTTAATTTGACCAATGTGAAATACAGATTGTACAATGGATTTTCGAAACATTACGAATCATTGTCTGTTATGGAATCGATCCCCGACGTGGCAGATGCGATTCTGAATCCTTTCCTCGTCGTTTATGACGAAAATGGACACCTTAAAGGCGTAAAATTTGTGGAGAACGAGGCAGGATGGTCAAGAAAC…

## Sheet: VgB
Bombus 27 species
>S01_Bombus_vancouverensis
ATGAGATTCACAGAtattaattatgtgTTACAAATACTAATGCacaaattaaagaatattatatttttattttttcttttttgtaacAATCATGTTACAAATGGTATATTTCAACCAGGAAAAGAGTATATATATTCGTACAATGCACTTTCAAGTTCTGGTGTTTTGTTACCATCTGGCGCATCATCTTCATGGGGTTTTAATGGAAAACTTAAAATTCAAGCAGAACAAAATGTTGCTACAATGCAGtTGGAGTCATTGAAGATGACTATTTGGAATGGTAAAATTCAAGATCAAGGAGAAGATCAAGCTGTTTCAGAAGATGTGACTGATCTTCTAAAACCATTTCAAATTATATACAGAAATGGtcttattgaaaattttagtACAGAAGCAATA…
>S02_Bombus_vosnesenskii
ATGAGATTCACAGAtattaattatgtgtTACAAATACTAATGCacaaattaaagaatattatatttttattttttcttttctgtaaCAATCATGTTACAAATGGTATATTTCAACCAGGAAAAGAGTATATATATTCGTACAATGCACTTTCAAGTTCTGGTGTTTTGTTACCATCTGGCGCATCATCTTCATGGGGTTTTAATGGAAAACTTAAAATTCAAGCAGAACAAAATGTTGCTACAATGCagttgGAATCATTGAAGATGACTATTTGGAATGGTAAAATTCAAGATCAAGGAGAAGATCAAGCTGTTTCAGAAGATGTGACTGATCTTCTAAAACCATTTCAAATTATATACAGAAATGGtcttattgaaaattttagtaCAGAAGCAATA…
>S03_Bombus_impatiens
ATGAGATTCACAGATATTAATTATGTGTTACAAATACTAATGCACAAATTAAAGAATATTATATTTTTATTTTTTCTTTTCTGTAACAATCATGTTACAAATGGTATATTTCAACCAGGAAAAGAGTATATATATTCGTACAATGCACTTTCAAGTTCTGGTGTTTTGTTACCATCTGGCGCATCATCTTCATGGGGTTTTAATGGAAAACTTAAAATTCAAGCAGAACAAAATGTTGCTACAATGCAGTTGGAATCATTGAAGATGACTATTTGGAATGGTAAAATTCAAGAGCAACGAGAAGATCAAGCTGTTTCAGAAGATGTGACTGATCTTCTAAAACCATTTCAAATTATATACAGAAATGGTCTTATTGAAAATTTTAGTACAGAAGCAATA…
>S04_Bombus_melanopygus
ATGAGATTCACAGATGTTAATTATGTGTTACAAATACTAATGCACAAATTAAAGGATATTATATTTTTATTTTTTCTTTTCTGTAACAATCATGTTACAAATGGTATATTTCAACCAGGAAAAGAGTATATATATTCGTACAATGCACTTTCAAGTTCTGGTGTTTTGTTACCATCTGGCGCATCATCTTCATGGGGTTTTAATGGAAAACTTAAAATTCAAGCAGAACAAAATGTTGCTACAATGCAGTTGGAATCATTGAAGATGACTATTTGGAATGGTAAAATTCAAGATCAAGGAGAAGATCAAGCTGTTTCAGAAGATGTGACTGATCTTCTAAAACCATTTCAAATTATATACAGAAATGGTCTTATTGAAAATTTTAGTACAGAAGCAATA…
>S05_Bombus_lepidus
ATGAGATTCACAGACATTAATTATGTGTTACAAATACTAATGCACAAATTAAAGGATATTATATTTTTCTTTTTTCTTTTCTGTAACAATCATGTTACAAATGGTATATTTCAACCAGGAAAAGAGTATATATATTCGTATAATGCACTTTCAAGTTCTGGTGTTTTGTTACCATCTGGTGCATCATCTTCATGGGGTTTTAATGGAAAACTTAAAATTCAAGCAGAACAAAATGTTGCTACAATGCAGTTGGAATCATTGAAGATGACTATTTGGAATGGTAAAATTCAAGATCAAGGAGAAGATCAAGCTGTTTCAGAAGATGTGACTGATCTTCTAAAACCATTTCAAATTATATACAGAAATGGTCTTATTGAAAATTTTAGTACAGAAGCAATA…
>S06_Bombus_lantschouensis
ATGAGATTCACAGATATTAATTATGTGTTACAAATACTAATGCACAAATTAAAGGATATTATATTTTTCTTTTTTCTTTTCTGTAACAATCATGTTACAAATGGTATATTTCAACCAGGAAAAGAGTATATATATTCGTACAATGCACTTTCAAGTTCTGGTGTTTTGTTACCATCTGGCGCATCATCTTCATGGGGTTTTAATGGAAAACTTAAAATTCAAGCAGAACAAAATGTTGCTACAATGCAGTTGGAATCATTGAAGATGACTATTTGGAATGGTAAAATTCAAGAACAAGGAAAAGATCAAGCTGTTTCAGAAGATGTGACTGATCTTTTAAAACCATTTCAAATTATATACAGAAATGGTCTTATTGAAAATTTTAGTACAGAAGCAATA…
>S07_Bombus_terricola
ATGAGATTCACAGATATTAATTATGTGTTACAAATACTAATGCACAAATTAAAGGATATTATATTTTTATTTTTTCTTTTCTGTAACAATCATGTTACAAATGGTATATTTCAACCAGGAAAAGAGTATATATATTCGTACAATGCACTTTCAAGTTCTGGTGTTTTGTTACCATCTGGCGCATCATCTTCATGGGGTTTTAATGGAAAACTTAAAATTCAAGCAGAACAAAATGTTGCTACAATGCAGTTGGAATCATTGAAGATGACTATTTGGAATGGTAAAATTCAAGAACAAGGAAAAGATCAAGCTGTTTCAGAAGATGTGACTGATCTTTTAAAACCATTTCAAATTATATATAGAAATGGTCTTATTGAAAATTTTAGTACAGAAGCAATA…
>S08_Bombus_lucorum
ATGAGATTCACAGATATTAATTATGTGTTACAAATACTAATGCACAAATTAAAGGATATTATATTTTTATTTTTTCTTTTCTGTAACAATCATGTTACAAATGGTATATTTCAACCAGGAAAAGAGTATATATATTCGTACAATGCACTTTCAAGTTCTGGTGTTTTGTTACCATCTGGCGCATCATCTTCATGGGGTTTTAATGGAAAACTTAAAATTCAAGCAGAACAAAATGTTGCTACAATGCAGTTGGAATCATTGAAGATGACTATTTGGAATGGTAAAATTCAAGAACAAGGAAAAGATCAAGCTGTTTCAGAAGATGTGACTGATCTTTTAAAACCATTTCAAATTATATACAGAAATGGTCTTATTGAAAATTTTAGTACAGAAGCAATA…
>S09_Bombus_terrestris
ATGAGATTCACAGATATCAATTATGTGTTACAAATACTAATGCACAAATTAAAGGATATTATATTTTTATTTTTTCTTTTCTGTAACAATCATGTTACAAATGGTATATTTCAACCAGGAAAAGAGTATATATATTCGTACAATGCACTTTCAAGTTCTGGTGTTTTGTTACCATCTGGCGCATCATCTTCATGGGGTTTTAATGGAAAACTTAAAATTCAAGCAGAACAAAATGTTGCTACAATGCAGTTGGAATCATTGAAGATGACTATTTGGAATGGTAAAATTCAAGAACAAGGAAAAGATCAAGCTGTTTCAGAAGATGTGACTGATCTTTTAAAACCATTTCAAATTATATACAGAAATGGTCTTATTGAAAATTTTAGTACAGAAGCAATA…
>S10_Bombus_asiaticus
ATGAGATTCACAGATATTAATTATGTGTTACAAATACTAATGCACAAATTAAAGGATATTATATTTTTATTTTTTCTTTTCTGTAACAATCATGTTACAAATGGTATATTTCAACCAGGAAAAGAGTATATATATTCGTACAATGCACTTTCAAGTTCTGGTGTTCTATTACCATCTGGTGCATCATCTTCATGGGGTTTTAATGGAAAACTTAAAATTCAAGCAGAACAAAATGTTGCTACAATGCAGTTGGAATCATTGAAGATGACTATTTGGAATGGTAAAATTCAAGAACAAGGAGAAGATCAAGCTGTTTCAGAAGATGTGACTGATCTTCTAAAACCATTTCAAATTATATACAGAAATGGTCTTATTGAAAATTTTAGTACAGAAGCAATA…
>S11_Bombus_sibiricus
ATGAGATTCACAGATATTAATTATGTGTTACAAATACTAATGCACAAATTAAAGGATATTATATTTTTATTTTTTCTTTTCTGTAACAATCATGTTACAAATGGTATATTTCAACCAGGAAAAGAGTATATATATTCGTACAATGCACTTTCAAGTTCTGGTGTTCTATTACCATCTGGTGCATCATCTTCATGGGGTTTTAATGGAAAACTTAAAATTCAAGCAGAACAAAATGTTGCTACAATGCAGTTGGAATCATTGAAGATGACTATTTGGAATGGTAAAATTCAAGAACAAAGAGAAGATCAAGCTGTTTCAGAAGATGTGACTGATCTTCTAAAACCATTTCAAATTATATACAGAAATGGTCTTATTGAAAATTTTAGTACAGAAGCAATA…
>S12_Bombus_ladakhensis
ATGAGATTCACAGATATTAATTATGTGTTACAAATACTAATGCACAAATTAAAGGATATTATATTTTTATTTTTTCTTTTCTGTAACAATCATGTTACAAATGGTATATTTCAACCAGGAAAAGAGTATATATATTCGTACAATGCACTTTCAAGTTCTGGTGTCTTGTTACCATCTGGCGCATCATCTTCATGGGGTTTTAATGGAAAACTTAAAATTCAAGCAGAACAAAATATTGCTACAATGCAGTTGGAATCATTAAAGATGACTATTTGGAACGGTAAAATTCAAGAACAAGGAGAAGATCAAGCTGTTTCAGAAGATGTGACTGATCTTCTAAAACCATTTCAAATTATATACAGAAATGGTCTTATTGAAAATTTTAGTACAGAAGCAATA…
>S13_Bombus_pyrosoma
ATGAGATTCACAGATATTAATTATGTGTTACAAATACTAATGCACAAATTAAAGGATATTATATTTTTATTTTTTATTTTCTGTAACAATCATGTTACAAATGGTATATTTCAACCAGGAAAAGAGTATATATATTCGTACAATGCACTTTCAAGTTCTGGTGTCTTGTTACCATCTGGCGCATCATCTTCATGGGGTTTTAATGGAAAACTTAAAATTCAAGCAGAACAAAATATTGCTACAATGCAGTTGGAATCATTGAAGATGACTATTTGGAACGGTAAAATTCAAGAACAAGGAGAAGATCAAGCTGTTTCAGAAGATGTGACTGATCTTCTAAAACCATTTCAAATTATATACAGAAATGGTCTTATTGAAAATTTTAGTACAGAAGCAATA…
>S14_Bombus_sichelii
ATGAGATTCACAGATATTAATTATGTGTTACAAATACTAATGCACAAATTAAAGGATATTATATTTTTATTTTTTCTTTTCTGTAACAATCATGTTACAAATGGTATATTTCAACCAGGAAAAGAGTATATATATTCGTACAATGCACTTTCAAGTTCTGGTGTCTTGTTACCATCTGGCGCATCATCTTCATGGGGTTTTAATGGAAAACTTAAAATTCAAGCAGAACAAAATATTGCTACAATGCAGTTGGAATCATTGAAGATGACTATTTGGAACGGTAAAATTCAAGAACAAGGAGAAGATCAAGCTGTTTCAGAAGATGTGACTGATCTTCTAAAACCATTTCAAATTATATACAGAAATGGTCTTATTGAAAATTTTAGTACAGAAGCAATA…
>S15_Bombus_kashmirensis
ATGAGATTCACAGATATTAATTATGTGTTACAAATACTAATGCACAAATTAAAGGATATTATATTTTTATTTTTTCTTTTCTGTAACAATCATGTTACAAATGGTATATTTCAACCAGGAAAAGAGTATATATATTCGTACAATGCACTTTCAAGTTCTGGTGTTTTGTTACCATCTGGCGCATCATCTTCATGGGGTTTTAATGGAAAACTTAAAATTCAAGCAGAACAAAATGTTGCTACAATGCAGTTGGAATCATTGAAGATGACTATTTGGAATGGTAAAATTCAAGAACAAGGAGAAGATCAAGCTGTTTCAGAAGATGTGACTGATCTTCTAAAACCATTTCAAATTATATACAGAAATGGTCTTATTGAAAATTTTAGTACAGAAGCAATA…
>S16_Bombus_breviceps
ATGAGATTCACAGATATTAATTATGTATTACAAATACTAATGCACAAATTAAAGGATATTATATTTTTATTTTTTCTTTTCTGTAACAATCATGTTACAAATGGTATATTTCAACCAGGAAAAGAGTATATATATTCGTACAATGCACTTTCAAGTTCTGGTGTTTTGTTACCATCTGGCGCATCATCTTCATGGGGTTTTAATGGAAAACTTAAAATTCAAGCAGAACAAAATGTTGCTACAATGCAGTTGGAATCATTGAAGATGACTATTTGGAATGGTAAAATTCAAGAACAAGGAGAAGATCAAGCTGTTTCAGAAGATGTGACTGATCTTCTAAAACCATTTCAAATTATATACAGAAATGGTCTTATTGAAAATTTTAGTACAGAAGCAATA…
>S17_Bombus_impetuosus
ATGAGATTCACAGATATTAATTATGTGTTACAAATACTAATGCACAAATTAAAGGATATTATATTTTTATTTTTTATTTTCTGTAACAGTCATGTTACAAATGGTATATTTCAACCAGGAAAAGAATATATATATTCGTATAATGCACTTTCAAGTTCTGGTGTTTTGTTACCATCTGGCGCATCATCTTCATGGGGTTTTAATGGAAAACTTAAAATTCAAGCAGAACAAAATGTTGCTACAATGCAGTTGGAATCATTGAAGATGACTATTTGGAATGGTAAAATTCAAGAAGAAGGAGAAGATCAAGCTGTTTCAGAAGATGTGACTGATCTTCTAAAACCATTTCAAATTATATACAGAAATGGTCTTATTGAAAATTTTAGTACAGAGGCAATA…
>S18_Bombus_laesus
ATGAGATTCACAGATATTAATTATGTGTTACAAATACTAATGCGCAAATTAAAGGATATTATATTTTTCTTTTTTCTTTTCTGTAACAGTCATGTTACAAATGGTATATTTCAACCAGGAAAAGAATATATATATTCATACAATGCACTTTCAAGTTCTGGTGTTTTGTTACCATCTGGCGCATCATCTTCATGGGGTTTTAATGGAAAACTTAAAATTCAAGCAGAACAAAATGTTGCTACAATGCAGTTGGAATCATTGAAGATGACTATTTGGAATGGTAAAATTCAAGAAGAAGGAGAAGATCAAGCTGTTTCAGAAGATGTGACTGATCTTCTAAAACCATTTAAAATTATATACAGAAATGGTCTTATTGAAAATTTTAGTACAGAAGCAATA…
>S19_Bombus_skorikovi
ATGAGATTCACAGATATTAATTATGTGTTACAAATACTAATGCACAAATTAAAGGATATTATATTTTTATTTTTTCTTTTCTGTAACAGTCATGTTACAAATGGTATATTTCAACCAGGAAAAGAGTATATATACTCGTACAATGCACTTTCAAGTTCTGGTGTTTTGTTACCATCTGGCGCATCATCTTCATGGGGTTTTAATGGAAAACTTAAAATTCAAGCAGAACAAAATGTTGCTACAATGCAGTTGGAATCATTGAAGATGACTATTTGGAATGGTAAAATTCAAGAACAAGGAGAAGATCAAGCTATTTCAGAAGATGTGACTGATCTTCTAAAACCATTTCAAATTATATACAGAAATGGTCTTATTGAAAATTTTAGTACAGAAGCAATA…
>S20_Bombus_bohemicus
ATGAGATTCACAGATATTAATTATGTGTTACAAATACTAATGCACAAATTAAAGGATATTATATTTTTATTTTTTCTTTTCTGTAACAGTCATGTTACAAATGGTATATTTCAACCAGGAAAAGAGTATATATATTCGTACAATGCACTTTCAAGTTCTGGTGTTTTGTTACCATCTGGCGCATCATCTTCATGGGGTTTTAATGGAAAACTTAAAATTCAAGCAGAACAAAATGTTGCTACAATGCAGTTGGAATCATTGAAGATGACTATTTGGAATGGTAAAATTCAAGAACAAGGAGAAGATCAAGCTATTTCAGAAGATGTGACTGATCTTCTAAAACCATTTCAAATTATATACAGAAATGGTCTTATTGAAAATTTTAGTACAGAAGCAATA…
>S21_Bombus_supremus
ATGAGATTCACAGATATTAATTATGTGTTACAAATACTAATGCACAAATTAAAGGATATTATATTTTTATTTTTTCTTTTCTGTAACAGTCATGTTACAAATGGTATATTTCAACCAGGAAAAGAGTATATATATTCGTACAATGCGCTTTCAAGTTCTGGTGTTTTGTTACCATCTGGTGCATCATCTTCATGGGGTTTTAATGGAAAACTTAAAATTCAAGCAGAACAAAATGTTGCTACAATGCAGTTGGAATCATTGAAGATGACTATTTGGAATGGTAAAATTCAAGAACAAGGAGAAAATCAAGCTGTTTCAGAAGATGTGGCTGATCTTCTAAAACCATTTCAAATTATATACAGAAATGGTCTTATTGAAAATTTTAGTACGGAAGCAATA…
>S22_Bombus_bicoloratus
ATGAGATTCACAGATATTAATTATGTGTTACAAATACTAATGCACAAATTAAAGGATATTATAGTTTTATTTTTTCTTTTCTGTAACAGTCATGTTACAAATGGTATATTTCAACCAGGAAAAGAGTATATATATTCGTACAATGCACTTTCAAGTTCTGGTGTTTTGTTACCATCTGGTGCATCATCTTCATGGGGTTTTAATGGAAAACTTAAAATTCAGGCAGAACAAAATGTTGCTACAATGCAGTTGGAGTCATTGAAGATGACTATTTGGAATGGTAAAATTCAAGAACAAGGAGAAAATCAAGCTGTTTCAGAAGATGTGACTGATCTTCTAAAACCATTTCAAATTATATACAGAGATGGTCTTATTGAAAATTTTAGTACAGAAGCAGTA…
>S23_Bombus_trifasciatus
ATGAGATTCACAGATATTAATTATGTGTTACAAATACTAATGCACAAATTAAAGGATATTATACTTTTCTTTTTTCTTTTCTGTAACAGTCATGTTACAAATGGTATATTTCAATCAGGAAAAGAGTATATATATTCGTACAACGCACTTTCAAGTTCTGGTGTTTTGTTACCATCTGGTGCATCATCTTCATGGGGTTTTAATGGAAAACTTAAAATTCAAGCAGAACAAAATGTTGCTACAATGCAGTTGGAATCATTGAAAATGACTATTTGGAATGGTAAAATTCAAGAACAAGGAGAAAATCAAGCTGTTTCAGAAGATGTGACTGATCTTCTAAAACCATTTCAAATTATATACAGAAATGGTCTTATTGAAAATTTTAGTACAGAAGCAATA…
>S24_Bombus_melanurus
ATGAGATTCACAGATATTAATTATGTGTTACAAATACTAATGCACAAATTAAAGGATATTATATTTTTATTTTTTCTTTTCTGTAACAATCATGTTACAAATGGTATATTTCAACCAGGAAAAGAGTATATATATTCATACAATGCACTTTCAAGTTCTGGTGTTTTGTTACCATCTGGCGCATCATCTTCATGGGGTTTTAATGGAAAACTTAAAATTCAAGCAGAACAAAATGTTGCTACAATGCAGTTGGAATCATTGAAGATGACTATTTGGAATGGCAAAATTCAAGAACAAGGAGAAGATCAAGCTGTTTCAGAAGATGTGACTGATCTTCTAAAACCATTTCAAATTATATACAGAAATGGTCTTATTGAAAATTTTAGTACAGAAGCAATA…
>S25_Bombus_personatus
ATGAGATTCACAGATATTAATTATGTGTTACAAATACTAATGCACAAATTAAAGGATATTATATTTTTATTTTTTCTTTTCTGTAACAATCATGTTACAAATGGTATATTTCAACCAGGAAAAGAGTATATATATTCATACAATGCACTTTCAAGTTCTGGTGTTTTGTTACCATCTGGCGCATCATCTTCATGGGGTTTTAATGGAAAACTTAAAATTCAAGCAGAACAAAATGTTGCTACAATGCAGTTGGAATCATTGAAGATGACTATTTGGAATGGCAAAATTCAAGAACAAGGAGAAGATCAAGCTGTTTCAGAAGATGTGACTGATCTTCTAAAACCATTTCAAATTATATACAGAAATGGTCTTATTGAAAATTTTAGTACAGAAGCAATA…
>S26_Bombus_waltoni
ATGAGATTCACAGATATTAAGCATGTGTTACAAATACTAATGCACAAATTAAAGGATATTATATTTTTCTTTTTTCTTTTCTGTAACAATCATGTTACAAATGGTATATTTCAACCAGGAAAAGAGTATATATATTCGTACAATGCACTTTCAAGTTCTGGTGTTTTGTTACCATCTGGCGCATCATCTTCATGGGGTTTTAATGGAAAACTTAAAATTCAAGCAGAACAAAATGTTGCTACAATGCAGTTGGAATCATTGAAGATGACTATTTGGAATGGCAAAATTCAAGAACAAGGAGAAAATCAAGATGTTCCAGAAGATGTGACTGATCTTCTAAAACCATTTCAAATTATATACAGAAATGGTCTTATTGAAAATTTTAGCACAGAAGCAATA…
>S27_Bombus_convexus
ATGAGATTCACAGATATTAAGCATGTGTTACAAATACTAATGCACAAATTAAAGGATATTATATTTTTCTTTTTTCTTTTCTGTAACAATCATGTTACAAATGGTATATTTCAACCAGGAAAAGAGTATATATATTCGTACAATGCACTTTCAAGTTCTGGTGTTTTGTTACCATCTGGCGCATCATCTTCATGGGGTTTTAATGGAAAACTTAAAATTCAAGCAGAACAAAATGTTGCTACAATGCAGTTGGAATCATTGAAGATGACTATTTGGAATGGCAAAATTCAAGAACAAGGAGAAAATCAAGATGTTCCAGAAGATGTGACTGATCTTCTAAAACCATTTCAAATTATATACAGAAATGGTCTTATTGAAAATTTTAGCACAGAAGCAATA…
Tetragonula 5 species
>Tetragonula_carbonaria
ATGAAATTCGCAGATGTTAATTATGTACAAATGCATAAATTAAAGGAAATTATATTTCTATTTTTTCTATTTTGTAATAATCATGTTGCAAATAGTATATTTCAATCAGGAAAAGAATATATATATTCTTACAATGCACTTTCAAGTTCTGGTGTTTTGTTACCATCTGGTGCATCATCTTCATGGGGTTTTAATGGAAAACTTAAAATTCAAGCAGAACAAGATATTGCTACAATGCAGTTGGAATCATTAAAAATGACTATTTGGAATGGTAAAATTCAAGAACAAGGAGAAAGTCAAGATATTCCTGGAGATGTGACTGATCTTCTAAAACCATTTCAAATTATCTACAGAAATGGTCTTATTGAAAATTTTACTACAGAAGCAATATCACCATGG…
>Tetragonula_clypearis
ATGAAATTCGCAGATGTTAATTATGTACAAATGCATAAATTAAAGGAAGTTATATTTCTATTTTTTCTATTTTGTAATAATCATGTTGCAAATAGTATATTTCAATCAGGAAAAGAATATATATATTCTTACAATGCACTTTCAAGTTCTGGTGTTTTGTTACCATCTGGTGCATCATCTTCATGGGGTTTTAATGGGAAACTTAAAATTCAAGCAGAACAAGATATTGCTACAATGCAGTTGGAATCATTAAAAATGACTATTTGGAATGGTAAAATTCAAGAACAAGGAGAAAATCAAGATATTCCTGGAGATGTGACTGATCTTCTAAAACCATTTCAAATTATCTACAGAAATGGTCTTATTGAAAATTTTACTACAGAAGCAATATCACCATGG…
>Tetragonula_davenporti
ATGAAATTCGCAGATGTTAATTATGTACAAATGCATAAATTAAAGGAAATTATATTTCTATTTTTTCTATTTTGTAATAATCATGTTGCAAATAGTATATTTCAATCAGGAAAAGAATATATATATTCTTACAATGCACTTTCAAGTTCTGGTGTTTTGTTACCATCTGGTGCATCATCTTCATGGGGTTTTAATGGAAAACTTAAAATTCAAGCAGAACAAGATATTGCTACAATGCAGTTGGAATCATTAAAAATGACTATTTGGAATGGTAAAATTCAAGAACAAGGAGAAAGTCAAGATATTCCTGGAGATGTGACTGATCTTCTAAAACCATTTCAAATTATCTACAGAAATGGTCTTATTGAAAATTTTACTACAGAAGCAATATCACCATGG…
>Tetragonula_hockingsi
ATGAAATTCGCAGATGTTAATTATGTACAAATGCATAAATTAAAGGAAATTATATTTCTATTTTTTCTATTTTGTAATAATCATGTTGCAAATAGTATATTTCAATCAGGAAAAGAATATATATATTCTTACAATGCACTTTCAAGTTCTGGTGTTTTGTTACCATCTGGTGCATCATCTTCATGGGGTTTTAATGGAAAACTTAAAATTCAAGCAGAACAAGATATTGCTACAATGCAGTTGGAATCATTAAAAATGACTATTTGGAATGGTAAAATTCAAGAACAAGGAGAAAGTCAAGATATTCCTGGAGATGTGACTGATCTTCTAAAACCATTTCAAATTATCTACAGAAATGGTCTTATTGAAAATTTTACTACAGAAGCAATATCACCATGG…
>Tetragonula_mellipes
ATGAAATTCGCAGATGTTAATTATGTACAAATGCATAAATTAAAGGAAATTATATTTCTATTTTTTCTATTTTGTAATAATCATGTTGCAAATAGTATATTTCAATCAGGAAAAGAATATATATATTCTTACAATGCACTTTCAAGTTCTGGTGTTTTGTTACCATCTGGTGCATCATCTTCATGGGGTTTTAATGGAAAACTTAAAATTCAAGCAGAACAAGATATTGTTACAATGCAGTTGGAATCATTAAAAATGACTATTTGGAATGGTAAAATTCAAGAACAAGGAGAAAGTCAAGATATTCCTGGAGATGTGACTGATCTTCTAAAACCATTTCAAATTATCTACAGAAATGGTCTTATTGAAAATTTTACTACAGAAGCAATATCACCATGG…
Apis 5 species
>Apis_cerana
ATGAGATTCACAGATTTTAATCATGTATTACAAATAGTAATGTACAAACCAAAGGAAATCATATTTCTATTTTTCTTACTTTATAATAATCATGTTACAAATAGCATATTTCAATCAGGAAAAGAATATATATATTCATATAATGCTCTTTCAAGTTCTGGTGTTTTGTTACCATCTGGTGCATCATCCTCATGGGGTTTTAATGGAAAACTTAAAATTCAAGCAGAAAAAAATATTGCAATAATGCAGTTTGAATCATTGAAAATGACTATATGGAATGGTAAAATGCAAGAACAAGGAGAAATTCAAGATATTCCTGAAGATGTGGCTGATTTGCTAAAACCTTTTCAAATCATATACAAAAATGGTCTTATTGAAAATTTTACTACAGAAGCAACA…
>Apis_dorsata
ATGAGATTCACAGATTTTAATTATGTGTTACAAATAGTAATGTATAAACCAAAGGAAATCATATTTCTATTTTTCTTACTTTATAATAATCATGTTACAAATAGCATATTTCAATCAGGAAAAGAATATATATATTCATATAATGCTCTTTCAAGTTCTGGTGTTTTGTTACCATCTGGTGCATCATCCTCATGGGGTTTTAATGGAAAACTTAAAATTCAAGCAGAAGAAAATATTGCAACAATGCAGTTTGAATCATTGAAAATGACTATATGGAATGGTAAAATGCAAGAACAAGGAGAAATTCAAGATATTCCTGAAAATGTAGCTGATTTACTAAAACCTTTTCAAATCATATACAAAAATGGTCTTATTGAAAATTTTACTACAGAAGCAACA…
>Apis_florea
ATGAGATTCACAGATTTTAATCATGTGTTACAAATAGTAATGTATAAACCAAAGGAAATCATATTTTTATTTTTCTTGTTTTATAATAATCATGTTACAAATAGCATATTTCAATCAGGAAAAGAATATATATATTCATATAATGCTCTTTCAAGTTCTGGTGTTTTGTTACCATCTGGTGCATCATCCTCATGGGGTTTTAATGGAAAACTTAAAATTCAAACAGAAGAAAATATTGCAACAATGCAGTTTGAATCATTGAAAATGACTATATGGAATGGTAAAATGCAAGAACAAGGAGAAATTCAAGATATTCCTGAAGATGTGGCTGATTTGTTAAAACCTTTTCAAATCATATATAAAAATGGTCTTATTGAAAATTTTACTACAGAAGCAATA…
>Apis_mellifera
ATGAGATTCACAGATTTTAATCATGTATTACAAATAGTAATGTATAAACCAAAGGAAATCATATTTCTATTTTTCTTACTTTATAATAATCATGTTACAAATAGCATATTTCAATCAGGAAAAGAATATATATATTCATATAATGCTCTTTCAAGTTCTGGTGTTTTGTTACCATCTGGTGCATCATCCTCATGGGGTTTTAATGGAACACTTAAAATTCAAGCAGAAGAAAATATTGCAACAATGCAGTTTGAATCATTGAAAATGACTATATGGAATGGTAAAATGCAAGAACAAGGAGAAATTCAAGATATTCCTAAAGATGTGGCTGATTTGCTAAAACCTTTTCAAATCATATACAAAAATGGTCTTATTGAAAATTTTACTACAGAAGCAATA…
>Apis_laboriosa
ATGAGATTCACAGATTTTAATTATGTATTACAAATAGTAATGTATAAACCAAAGGAAATCATATTTCTATTTTTCTTACTTTATAATAATAATGTTACAAATAGCATATTTCAATCAGGAAAAGAATATATATATTCATATAATGCTCTTTCAAGTTCTGGTGTTTTGTTACCATCTGGTGCATCATCCTCATGGGGTTTTAATGGAAAACTTAAAATTCAAGCAGAAGAAAATATTGCAACAATGCAGTTTGAATCATTGAAAATGACTATATGGAATGGTAAAATGCAAGAACAAGGAGAAATTCAAGATATTCCTGAAAATGTAGCTGATTTGCTAAAACCTTTTCAAATCATATACAAAAATGGTCTTATTGAAAATTTTACTACAGAAGCAACA…

## Sheet: VgC
Bombus 27 species
>S01_Bombus_vancouverensis
ATGCTGATAATAATTCTACCATTTTTTCTGgCGGCACACGTGGCCGTCTACGACAACGCTTACGAGAACAGCGATTGGCAACGATACGGTGCAGAATGTACTTACGACGTGCTGGTGAACATGTCTTTGGCCAATATCGTCCACGAGAAGGACAATTTCTGCTCGATGATCGCGTCAGAACTGAAGTGTCGTCCGAAATGCAGTGACACCCTAAGTTGCCGTTTTACGAATGGAAAGATCATCAGACCCGATCCAAACGACGATAGATGCTCGAATTCGAAAAATTTCGTTCCAGTCAACGACAGATTCATCAACGAAGAACCATTCGAGATTAGATTCAATTCAAAGGGGATAGAGAATTTAGTGGTGCCGAGAAATATTTCTAGGTGGAGCCTGGAT…
>S02_Bombus_vosnesenskii
ATGCTGATAATAATTCTACCGTTTTTTCTGGCGGCACACGTGGCCGTCTACGACAACGCTTACGGGAACAGCGATTGGCAACGATACGGTGCAGAATGTACTTACGACGTGCTGGTGAACATGTCTTTGGCCAATATCGTCCACGAGAAGGACAATTTCTGCTCGATGATCGCGTCAGAACTGAAATGCCGTCCGAAAGGCAGTGACACCCTAAGTTGCCGTTTTACGAATGGAAAGATCATCAGACCCGATCCAAACGACGATAGATGCTcgaattcgaaaaatttcgTTCCAGTCAACGACAGATTTATCAACGAAGAACCATTCGAGATTAGATTCAATTCAAAGGGGATAGAGAATTTAGTGGTGCCGAGAAATATTTCTAGGTGGAGCCTGGAT…
>S03_Bombus_impatiens
ATGCTGATAATAATTCTACCATTTTTTCTGGCGGCACACGTGGCCGTCTACGACAACGCTTACGGGAACAGCGATTGGCAACGATACGGTGCAGAATGTACTTACGACGTGCTGGTGAACATGTCTTTGGCCAATATCGTCCACGAGAAGGACAATTTCTGCTCGATGATCGCGTCAGAACTGAAGTGCCGTCCGAAAGGCAGTGACACCCTAAGTTGCCGTTTTACGAATAGAAAGATCATCAGACCCGATCCAAACGACGATAGATGCTCGAATTCGAAAAATTTCGTTCCAGTCAACGACAGATTTATCAACGAAGAACCATTCGAGATTAGATTCAATTCAAAGGGGATAGAGAATTTAGTGGTGCCGAGAAATATTTCTAGATGGAGCCTGGAT…
>S04_Bombus_melanopygus
ATGCTGATAATAATTCTACCATTTTTTCTGGCGGCACACGTGGCCGTCTACGACAACGCTCACGGGAACAGCGATTGGCAACGATACGGTGCAGAATGCACTTACGACGTGCTGGTGAACATGTCTTTGGCCAATATCGTCCACGAGAAGGACAATTTCTGCTCGATGATCGCGTCAGAACTGAAGTGCCGTCCGAAAGGCAGTGACACCCTAAGTTGCCGTTTTACGAATGGAAAGATCATCAGACCCGATCCAAACGACGATAGATGCTCGAATTCGAAAAATTTCGTTCCAGTCACCGACAGATTTATCAACGAAGAACCATTCGAGATTAGATTCAATTCAAAGGGGATAGAGAATTTAGTGGTGCCGAGAAATATTTCTAGGTGGAGCCTGGAT…
>S05_Bombus_lepidus
ATGCTGATAATAATTCTACCATTTTTTCTGGCGGCACACGTGGCCGTCTACGACAACGCTTACGGGAACAACGATTGGCAACGATACGGTGCAGAATGCACTTACGACGTGCTGGTGAACATGTCTTTGGCCAATATCGTCCACGAGAAGGACAATTTCTGCTCGATGATCGCGTCAGAACTGAAGTGCCGTCCGAAAGGCAGTGACACCCTAAGTTGCCGTTTTACGAATGGAAAGATCATCAGACCCGATCCAAACGACGATAGGTGCTCGAATTCGAAAAATTTCGTTCCAGTCACCGATAGATTTATCAACGAAGAACCATTCGAGATTAGATTCAATTCAAAGGGGATAGAGAATTTAGTGGTGCCGAGAAACATTTCTAGATGGAGTCTGGAT…
>S06_Bombus_lantschouensis
ATGCTGATAATAATTCTACCATTTTTTCTGGCGGCACACGTGGCCGTCTACGACAACGCTTATGGGAACAGCGATTGGCAACGATACGGTCCAGAATGCACTTACGAGGTGCTGGTGAACATGTCTTTGGCCAATATCGTCCACGAGAAGGACAATTTCTGCTCTATGATCGCGTCAGAACTGAAGTGCCGTCCGAAAGGCAGTGACACCCTAAGTTGCCGTTTTACGAATGGAAAGATCATCAGGCCCGATCCAAACGACGATAGATGCTCGAATTCGAAAAATTTCGTTCCAGTCGCCGATAGATTTATCAACGAAGAACCGTTCGAGATTAGATTCAATTCAAAGGGGATAGAGAATTTAGTGGTGCCGAGAAATATTTCTAGATGGAGCCTGGAT…
>S07_Bombus_terricola
ATGCTGATAATAATTCTACCATTTTTTCTGGCGGCACACGTGGCCGTCTACGACAACGCTTATGGGAACAGCGATTGGCAACGATACGGTCCAGAATGCACTTACGAGGTGCTGGTGAACATGTCTTTGGCCAATATCGTCCACGAGAAGGACAATTTCTGCTCTATGATCGCGTCAGAACTGAAGTGCCGTCCGAAAGGCAGTGACACCCTAAGTTGCCGTTTTACGAATGGAAAGATCATCAGGCCCGATCCGAACGACGATAGATGCTCGAATTCGAAAAATTTCGTTCCAGTCACCGATAGATTTATCAACGAAGAACCGTTCGAGATTAGATTCAATTCAAAGGGGATAGAGAATTTAGTGGTGCCGAGAAATATTTCTAGATGGAGCCTGGAT…
>S08_Bombus_lucorum
ATGCTGATAATAATTCTACCATTTTTTCTGGCGGCACACGTGGCCGTCTACGACAACGCTTACGGGAACAGCGATTGGCAACGATACGGTCCAGAATGCACTTACGAGGTGCTGGTGAACATGTCTTTGGCCAATATCGTCCACGAGAAGGACAATTTTTGCTCTATGATCGCGTCAGAACTGAAGTGCCGTCCGAAAGGCAGTGACACCCTAAGTTGCCGTTTTACGAATGGAAAGATCATCAGGCCCGATCCGAACGACGATAGATGCTCGAATTCGAAAAATTTCGTTCCAGTCACCGATAGATTTATCAACGAAGAACCGTTCGAGATTAGATTCAATTCAAAGGGGATAGAGAATTTAGTGGTGCCGAGAAATATTTCTAGATGGAGCCTGGAT…
>S09_Bombus_terrestris
ATGCTGATAATAATTCTACCATTTTTTCTGGCGGCACACGTGGCCGTCTACGACAACGCTTATGGGAACAGCGATTGGCAACGATACGGTCCAGAATGCACTTACGAGGTGCTGGTGAACATGTCTTTGGCCAATATCGTCCACGAGAAGGACAATTTCTGCTCTATGATCGCGTCAGAACTGAAGTGCCGTCCGAAAGGCAGTGACACGCTAAGTTGCCGTTTTACGAATGGAAAGATCATCAGACCCGATCCAAACGACGATAGATGCTCGAATTCGAAAAATTTCGTTCCAGTCGCCGATAGATTTATCAACGAAGAACCGTTCGAGATTAGATTCAATTCAAAGGGGATAGAGAATTTAGTGGTGCCGAGAAATATTTCTAGATGGAGCCTGGAT…
>S10_Bombus_asiaticus
ATGCTGATAATAATTCTACCATTTTTTCTGGCGGCACACGTGGCCGTATACGACAACGCTTACGGGAACAATGATTGGCAACGACACGGTCCAGAATGCACTTACGACGTGCTGGTGAACATGTCTTTGGCCAATATCGTCCACGAGAAGGACAATTTCTGCTCCATGATCGCGTCAGAACTGAAGTGCCGTCCGAAAGGCAGTGACACCCTAAGTTGCCGTTTTACGAATGGAAAGATCATCAGACCCGATCCAAACGACGATAGATGCTCGAATTCGAAAAATTTCGTTCCAGTCACCGATAGATTTATCAACGAAGAACCATTCGAGATTAGATTCAATTCAAAGGGGATAGAGAATTTAGTGGTGCCGAGAAATATTTCTAGATGGAGCCTTGAT…
>S11_Bombus_sibiricus
ATGCTGATAATAATTCTACCATTTTTTCTGGCGGCACACGTGGCGGTCTACGACAACGCTTACGGGAACAATGATTGGCAACGATACGGTCCAGAATGCACTTACGACGTGCTGGTGAACATGTCTTTGGCCAATATCGTCCACGAGAAGGACAATTTCTGCTCCATGATCGCGTCAGAACTGAAGTGCCGTCCGAAAGGCAGTGACACCCTAAGTTGCCGTTTTACGAATGGAAAGATCATCAGACCCGATCCAAACGACGATAGATGCTCGAATTCGAAAAATTTCGTTCCAGTCACCGATAGATTTATCAACGAAGAACCATTCGAGATTAGATTCAATTCAAACGGGATAGAGAATTTAGTGGTGCCGAGAAATATTTCTAGATGGAGCCTGGAT…
>S12_Bombus_ladakhensis
ATGCTGATAATAATTCTACCATTTTTTCTGGCGGCACACGTGGCCGTCTACGACAACGCTTACGGGAACAGCGATTGGCAACGATACGGTCCAGAATGCACTTACGACGTGCTGGTGAACATGTCTTTGGCCAATATCGTCCACGAGAAGGACAATTTCTGCTCCATGATCGCGTCAGAACTGAAGTGCCGTCCGAAAGGCAGTGACACCCTAAGTTGCCGTTTTACGAATGGAAAGATCATCAGACCCGATCCAAACGACGATAGATGCTCGAATTCGAAAAATTTCGTTCCTGTCACCGATAGATTTATCAACGAGGAACCATTCGAGATTAGATTCAATTCAAAGGGGATAGAGAATTTAGTGGTGCCGAGAAATATTTCTAGATGGAGCCTGGAT…
>S13_Bombus_pyrosoma
ATGCTGATAATAATTCTACCATTTTTTCTGGCGGCACACGTGGCCGTCTACGACAACGCTTACGGGAACAGCGATTGGCAACGATACGGTCCAGAATGCACTTACGACGTGCTGGTGAACATGTCTTTGGCCAATATCGTCCACGAGAAGGACAATTTCTGCTCCATGATCGCGTCAGAACTGAAGTGCCGTCCGAAAGGCAGTGACACCCTAAGTTGCCGTTTTACGAATGGAAAGATCATTAGACCCGATCCAAACAACGATAGATGCTCGAATTCGAAAAATTTCGTTCCAGTCACCGATAGATTTATCAACGAGGAACCATTCGAGATTAGATTCAATTCAAAGGGGATAGAGAATTTAGTGGTGCCGAGAAATATTTCTAGATGGAGCCTGGAT…
>S14_Bombus_sichelii
ATGCTGATAATAATTCTACCATTTTTTCTGGCGGCACACGTGGCCGTCTACGACAACGCTTACGGGAACAGCGATTGGCAACGATACGGTCCAGAATGCACTTATGACGTGCTGGTGAACATGTCTTTGGCCAATATCGTCCACGAGAAGGACAATTTCTGCTCCATGATCGCGTCAGAACTGAAGTGCCGTCCGAAAGGCAGTGACACCCTAAGTTGCCGTTTTACGAATGGAAAGATCATCAGACCCGATCCAAACGACGATAGATGCTCGAATTCGAAAAATTTCGTTCCTGTCACCGATAGATTTATCAACGAGGAACCATTCGAGATTAGATTCAATTCAAAGGGGATAGAGAATTTAGTGGTGCCGAGAAATATTTCTAGATGGAGCCTGGAT…
>S15_Bombus_kashmirensis
ATGCTGATAATAATTCTACCATTTTTTCTGGCGGCACACGTGGCCGTCTACGACAACGTTTACGGGAACAGCGATTGGCAACGATACGGTCCAGAATGCACTTACGACGTGCTGGTGAACATGTCTTTGGCCAATATCGTCCACGAGAAGGACAATTTCTGCTCCATGATCGCGTCAGAGCTGAAGTGCCGTCCGAAAGGCAGTGACACCCTAAGTTGCCGTTTTACGAATGGAAAGATCATCAGACCCGATCCAAACGACGATAGATGCTCGAATTCGAAAAATTTCGTTCCAGTCACAGACAGATTTATCAACGAAGAACCATTCGAGATTAGATTCAATTCAAAGGGGATAGAGAATTTAGTGGTGCCGAGAAATATTTCTAGATGGAGCCTGGAT…
>S16_Bombus_breviceps
ATGCTGATAATAATTCTACCATTTTTTCTGGCGGCACACGTGGCCGTCTACGACAACGTTTACGGGAACAGCGATTGGCAACGATACGGTCCAGAATGCACTTACGAGGTGCTGGTGAACATGTCTTTGGCCAATATCGTCCACGAGAAGGACAATTTCTGCTCCATGATCGCGTCAGAGCTGAAGTGCCGTCCGAAAGGCAGTGACACCCTAAGTTGCCGTTTTACGAATGGAAAGATCATCAGACCCGATCCAAACGACGATAGATGCTCGAATTCGAAAAATTTCGTTCCAGTCACTGACAGATTTATCAATGAAGAACCATTCGAGATTAGATTCAATTCAAAGGGGATAGAGAATTTAGTGGTGCCGAAAAATATTTCTAGATGGAGCCTGGAT…
>S17_Bombus_impetuosus
ATGCTGATAATAATTCTACCATTTTTTCTGGCGGCACACGTGGCCGTCTACGACAATGCTTACGAGAACAGCGATTGGCAACGATACGGTCCAGAATGCACTTACGATGTGCTGGTGAACATGTCTCTGGCCAATATCGTCCACGAGAAGGACAATTTCTGCTCCATGATCGCGTCAGAACTGAAGTGCCGTCCGAAAGGCAGTGACACCCTAAGTTGCCGTTTTACGAATGGAAAGATCATCAGACCCGATCCAAACAACGATAGATGCTCGAATTCGAAAAATTTCGTTCCAGTCACCGATAGATTTATCAACGAAGAACCATTCGAGATTAGATTCAATTCAAAGGGGATAGAGAATTTAGTGGTGCCGAGAAATATTTCTAGAAGGAGGCTGGAT…
>S18_Bombus_laesus
ATGCTGATAATAATTCTACCATTTTTTCTGGCGGCACACGTGGCCGTCTACGACAACGCTTACGAGAACAGCGATTGGCAACGATACGGTCCAGAATGCACTTACGATGTGCTGGTGAACATGTCTCTGGCCAATATCGTCCACGAGAAGGACAATTTCTGCTCCATGATCGCGTCAGAACTGAAGTGCCGTCCGAAAGGCAGTGACACCCTAAGTTGCCGTTTTACGAATGGAAAGATCATCAGACCCGATCCAAACGACGATAGATGCTCGAATTCGAGAAATTTCGTTCCAGTCACCGATAGATTTATCAACGAAGAACCATTCGAGATTCGATTCAATTCAAAGGGGATAGAGAATTTAGTGGTGCCGAGAAATATTTCTAGAAGGAGGCTGGAT…
>S19_Bombus_skorikovi
ATGCTGATAATAATTCTACCATTTTTTCTGGCGGCACACATGGCCGTCTACGACAACGCTTACGAGAACAGCGATTGGCAACGATACGGTCCAGAATGCACTTACGACGTACTGGTGAACATGTCTTTGGCCAATATCGTCCACGAGAAGGACAATTTCTGCTCCATGATCGCGTCAGAACTGAAGTGCCGTCCGAAAGGCAGTGACACCCTAAGTTGCCGTTTTACGAACGGAAAGATCGTCAGACCCGATCCAAACGACGATAGATGCTCGAATTCGAAAAATTTCGTTCCAGTCGCCGATAGATTTATCAACGAAGAACCATTCGAGATTAGATTCAATTCAAAGGGGATAGAGAATTTGGTGGTGCCGAGAAATATTTCTAGAAGGAGGCTGGAT…
>S20_Bombus_bohemicus
ATGCTGATAATAATTCTACCATTTTTTCTGGCGGCACACGTGGCCGTCTACGACAACGCTTACGAGAACAGCGATTGGCAACGATACGGTCCAGAATGCACTTACGACGTACTGGTGAACATGTCTTTGGCCAATATCGTCCACGAGAAGGACAATTTCTGCTCGATGATCGCGTCAGAATTGAAGTGCCGTCCGAAAGGCAGTGACACCCTAAGTTGCCGTTTTACGAACGGAAAGATCGTCAGACCCGATCCAAACGACGATAGATGCTCGAATTCGAAAAATTTCGTTCCAGTCGCCGATAGATTTATCAACGAAGAACCATTCGAGATTAGATTCAATTCAAAGGGGATAGAGAATTTAGTGGTGCCGAGAAATATTTCTAGAAGGAGGCTGGAT…
>S21_Bombus_supremus
ATGCTGATAATAATTCTACCATTTTTTCTGGCGGCACACGTGGCCGTCTACGACAACGCTTACGGGAACAACGATTGGCAACGATACGGTCCAGAATGCACTTACGACGTGCTGGTGAACATGTCTTTGGCCAATATCGTCCACGAGAAGGACAATTTCTGCTCCATGATCGCGTCAGAACTGAAGTGCCGTCCGAAAGGCAGTGACACTTTAAGTTGCCGTTTTACGAATGGAAAGATCATCAGACCCGATCCAAACAACGATAGATGCTCGAATTCGAAAAATTTCGTTCCAGTCACCGATAAATTTATCAACGAAGAACCATTCGAGATTAGATTCAATTCAAAGGGGATAGAGAATTTAGTGGTGCCGAGAAATATTTCTAGAAGGAGGCTGGAT…
>S22_Bombus_bicoloratus
ATGCTGATAATAATTCTACCATTTTTTCTGGCGGCACACGTGGCCGTCTACGACAACGCTTACGGGAACAGCGATTGGCAACGATACGGTCCAGAATGCACTTACGACGTGCTGGTGAACATGTCTTTGGCCAATATCGTCCACGAGAAGGACAATTTCTGCTCCATGATCGCGTCAGAACTGAAGTGCCGTCCGAAAGGCAGTGACACTTTAAGTTGCCGTTTTACGAATGGAAAGATCATCAGACCCGATCCAAACGACGGTAGATGCTCGAATTCGAAAAATTTCGTTCCAGTCACCGATAAATTTATCAACGAAGAACCATTCGAGATTCGATTCAATTCAAAGGGGATAGAGAATTTAGTGGTGCCGAGAAATATTTCTAGAAGGAGGCTGGAT…
>S23_Bombus_trifasciatus
ATGCTGATAATAATTCTACCATTTTTTCTGGCGGCACACGTGGCCGTCTACGACAACGCTTACGGGAACAGCGATTGGCAACGATACGGTCCAGAATGCACTTACGACGTGCTGGTAAACATGTCTTTGGCCAATATCGTCCACGAGAAGGACAATTTCTGCTCTATGATCGCGTCAGAACTGAAGTGCCGTCCGAAAGGCAGTGACACCTTAAGTTGCCGTTTTACGAATGGAAAGATCATCAGACCCGATCCAAACGACGATAGATGCTCGAATTCGAAAAATTTCGTTCCAGTCACCGATAAATTTATCAACGAAGAACCATTCGAGATTAGATTCAATTCAAAGGGGATAGAGAATTTAGTGGTGCCGAGAAATATTTCTAGAAGGAGGCTGGAT…
>S24_Bombus_melanurus
ATGCTGATAATAATTCTACCATTTTTTCTGGCGGCACACGTGGCCGTCTACGACAACGCTTACGGGAACAGCGATTGGCAACGATACGGTCCAGAATGCACTTACGACGTGCTGGTGAACATGTCTTTGGCCAATATCGTCCACGAGAAGGACAATTTCTGCTCCATGATCGCGTCAGAACTGAAGTGCCGTCCGAAAGGCAGTGACACCCTAAGTTGCCGTTTTACGAATGGAAAGATCATCAGGCCCGATCCAAACGACGATAGATGCTCGAATTCAAAAAATTTCGTTCCAGTCACCGATAGATTTATCAACGAAGAACCATTCGAGATTAGATTCAATTCAAAGGGCATAGAGAATTTAGTGGTGCCGAGAAATATTTCTAGATGGAGCCTGGAT…
>S25_Bombus_personatus
ATGCTGATAATAATTCTACCATTTTTTCTGGCGGCACACGTGGCCGTCTACGACAACGCTTACGGGAACAGCGATTGGCAACGATACGGTCCGGAATGCACTTACGACGTGCTGGTGAACATGTCTTTGGCCAATATCGTCCACGAGAAGGACAATTTCTGCTCCATGATCGCGTCAGAACTGAAGTGCCGTCCGAAAGGCAGTGACACCCTAAGTTGCCGTTTTACGAATGGAAAGATCATCAGGCCCGATCCAAACGACGATAGATGCTCGAATTCAAAAAATTTCGTTCCAGTCACCGATAGATTTATCAACGAAGAACCATTCGAGATTAGATTCAATTCAAAGGGCATAGAGAATTTAGTGGTGCCGAGAAATATTTCTAGATGGAGCCTGGAT…
>S26_Bombus_waltoni
ATGCTGATAATAATTCTACCATTTTTACTGGCGGCACGCATAGCCGTGCACGACGACGCTTATGGGAACAGCGATTGGCAACGATACGGTGCAGAATGCACTTACGACGTACTGGTGAACATGTCTTTGGCCAATATCGTTCACGAGAGGGACAATTTCTGCTCCATGATCGCGTCAGAACTGAAGTGCCGTCCGAAAGGCAGCGACACCCTGGGTTGCCGTTTCACGAATGGAAAGATCATCAGGCCCGATCCAAATGACGATCGATGCTCGAATTCGAAAAATTTCGTTCCAGTCGCCGACCGATTCATCAACGAAGAACCATTCGAGATTAGGTTCAATTCGAAGGGGATAGAGAATCTAGTGGTGCCAAGAGATATTTCTAGATGGAGCCTGGAT…
>S27_Bombus_convexus
ATGCTGATAATAATTCTACCATTTTTACTGGCGGCACGCATAGCCGTGCACGACGACGCTTATGGGAACAGCGATTGGCAACGATACGGTGCAGAATGCACTTACGACGTACTGGTGAACATGTCTTTGGCCAATATCGTTCACGAGAGGGACAATTTCTGCTCCATGATCGCGTCAGAACTGAAGTGCCGTCCGAAAGGCAGCGACACCCTGGGTTGCCGTTTCACGAATGGAAAGATCATCAGGCCCGATCCAAATGACGATCGATGCTCGAATTCGAAAAATTTCGTTCCAGTCGCCGACCGATTCATCAACGAAGAACCATTCGAGATTAGGTTCAATTCGAAGGGGATAGAGAATCTAGTGGTGCCAAGAGATATTTCTAGATGGAGCCTGGAT…
Tetragonula 5 species
>Tetragonula_carbonaria
ATGCTGATAACGATCCTACCATTTTTTCTGGCCGCGTACGTATCCGTCCCGGGC------AACGATACCGATTGGCAACGATACGGCCCAGAATGCACTTACAACGTCCTGGTGAACATGTCTCTGGCCAACGTCGTCCACGATGGCGACAATTTCTGCTCGATGATCGGGTCAGAGTTGAAGTGCCGGCCGAAACACAGCGACACGCTGAGCTGTTACATCGCGAACGGAAGGGTCGTGAGGCCG---ATCGCGAACGACACGAGGTGCACGAATCGTAGGGACTTCGTCCCGATCGCCGACAGATTCGTCAGCGACGATCCGTTCGAGATCCGATTCAACTCGAGGGGAATCGAGAATCTAGTGGTCTCGAGGAATATCCGTAGACGAGAGCTGGAC…
>Tetragonula_clypearis
ATGCTGATAACGATCCTACCATTTTTTCTGGCCGCGTACGTATCCGTCCCGGCTGGATACAACGATACCGATTGGCAACGACACGGCCCACAATGCACTTACAACGTCCTGGTGAACATGTCTCTGGCCAACGTCGTCAACGATGGCGACAATTTCTGCTCGATGATCGGGTCAGAGTTGAAGTGCCGGCCGAAACACAGCGACACGCTCAGCTGTTACATCGCGAACGGAAGGGTCGTGAGGCCTTCGATCGCGAACGACACCAGGTGCACGAATCGTAGGCACTTCGTCCCGATCGTCGACAGATTCGTCAGCGACGATCCCTTCGAGATCCGATTCAACTCGATGGGAATCGAGAATCTAGTGGTCTCGAGGAATATCCGCAGACGAGAGCTCGAC…
>Tetragonula_davenporti
ATGCTGATAACGATCCTACCATTTTTTCTGGCCGCGTACGTATCCGTCCCGGGC------AACGATACCGATTGGCAACGATACGGCCCAGAATGCACTTACAACGTCCTGGTGAACATGTCTCTGGCCAACGTCGTCCACGATGGCGACAATTTCTGCTCGATGATCGGGTCAGAGTTGAAGTGCCGGCCGAAACACAGCGACACGCTGAGCTGTTACATCGCGAACGGAAGGGTCGTGAGGCCG---ATCGCGAACGACACGAGGTGCACGAATCGTAGGGACTTCGTCCCGATCGCCGACAGATTCGTCAGCGACGATCCGTTCGAGATCCGATTCAACTCGAGGGGAATCGAGAATCTAGTGGTCTCGAGGAATATCCGTAGACGAGAGCTGGAC…
>Tetragonula_hockingsi
ATGCTGATAACGATCCTACCATTTTTTCTGGCCGCGTACGTATCCGTCCCGGGC------AACGATACCGATTGGCAACGATACGGCCCAGAATGCACTTACAACGTCCTGGTGAACATGTCTCTGGCCAACGTCGTCCACGATGGCGACAATTTCTGCTCGATGATCGGGTCAGAGTTGAAGTGCCGGCCGAAACACAGCGACACGCTGAGCTGTTACATCGCGAACGGAAGGGTCGTGAGGCCG---ATCGCGAACGACACGAGGTGCACGAATCGTAGGGACTTCGTCCCGATCGCCGACAGATTCGTCAGCGACGATCCGTTCGAGATCCGATTCAACTCGAGGGGAATCGAGAATCTAGTGGTCTCGAGGAATATCCGTAGACGAGAGCTGGAC…
>Tetragonula_mellipes
ATGCTGATAACGATCCTACCATTTTTTCTGGCCGCGTACGTATCCGTCCCGGGC------AACGATACCGATTGGCAACGATACGGCCCAGAATGCACTTACAACGTCCTGGTGAACATGTCTCTGGCCAACGTCGTCCACGATGGCGACAATTTCTGCTCGATGATCGGGTCAGAGTTGAAGTGCCGGCCGAAACACAGCGACACGCTGAGCTGTTACATCGCGAACGGAAGGGTCGTGAGGCCG---ATCGCGAACGACACGAGGTGCACGAATCGTAGGGACTTCGTCCCGATCGCCGACAGATTCGTCAGCGACGATCCGTTCGAGATCCGATTCAACTCGAGGGGAATCGAGAATCTAGTGGTCTCGAGGAATATCCGTAGACGAGAGCTGGAC…
Apis 5 species
>Apis_cerana
ATGTGGCTACTTCTAACGCTTTTACTGTTTGCGGGAACAGTTTCAGCCGACTCCGAGCACAGTTGGAAAGTCGGGAACGAGTACACGTATCTCGTTCGAAGTCGCACATTGACCAGTTTGGGCGATCTGTCGGACGTGCATACCGGTATTCTGATAAAGGCGTTGCTCACCGTACAGGCGAAGGATTCGAACGTGCTTGCTGCCAAAGTGTGGAATGGCCAGTATGCTCGTATCCAGCAGTCCATGCCCGATGGATGGGAAACGGAGATCTCCGACCAAATGTTGGAGCTTCGTGACCTGCCTATTTCCGGCAAACCGTTCCAAATCAGGATGAAACATGGCTTGATCAGGGATCTGATCGTGGATCGCGACGTTCCCACCTGGGAGGTGAACCTACTC…
>Apis_dorsata
ATGTGGCTACTTATAACGTTTTTACTGCTTGCGGGAACAGTTTCAGCCGACTTCGAGCATAGCTGGAAAGTCGGGAACGAGTACACGTATCTCGTTCGAAGTCGCACATTGACGACTTTGGACGATCTGTCGGACGTGCATACCGGTATTCTGATAAAGGCGTTGCTCACCGTACAAGTGAAGGATTCGAACTTGCTTGCCGCGAAAGTGTGGAACGGCCAGTATGCTCGTATCCAGCAATCCATGCCAGACGGGTGGGACACGGAGATCTCCGACCAAATGTTGGAGCTTCGTGACCTGCCTATTTCCGGCAAACCGTTCCAGATCAGGATGAAACACGGTTTGATCAGGGATCTGATCGTGGATCGCGACGTTCCCACCTGGGAGGTGAACATGCTC…
>Apis_florea
ATGTGGCTACCTCTAACACTTTTACTGCTTGCGGGAACAGTTTCAGCCGACTTCGAGCACAGCTGGAAGGTCGGGAATGAGTACACGTACCTCGTTCGAAGTCGTACATTGACAAGTTTGGGCGATCTGTCGGACTTGCATACCGGTATTCTGATAAAGGCGTTGCTCACCGTACAGGTGAAGGATTCGAACGTGCTTGCCGCCAAAGTGTGGAACGGCCAGTATGCTCGTATCCAGCAGTCCATGCCCGATGGCTGGGACACGAACATCTCCGACCAAATGTTGGAGCTTCGTGACCTTCCTATTTCCGGCAAACCGTTCCAGATCAGGCTGAAACACGGCTTGATCAGGGATCTGATCGTGGACCGCGACGTCCCCACCTGGGAGGTGAACATACTG…
>Apis_laboriosa
ATGTGGCTACTTATAACGTTTTTACTGCTTGCGGGAACAGTTTCAGCCGACTTCGAGCACAGCTGGAAAGTCGGGAACGAGTACACGTATCTCGTTCGAAGTCGCACATTGACGAGTTTGGACGATCTGTCGGACGTGCATACCGGTATTCTGATAAAGGCGTTGCTCACCGTACAGGTGAAGGATTCGAACTTGCTTGCCGCGAAAGTGTGGAACGGCCAGTATGCTCGTATCCAGCAATCCATGCCAGATGGGTGGGAAACGGAGATCTCCGACCAAATGTTGGAGCTTCGTGACCTGCCTATTTCCGGCAAACCGTTCCAGATCAGGATGAAACACGGTTTGATCAGAGATCTGATCGTGGATCGCGACGTTCCCACCTGGGAGGTGAACATGCTC…
>Apis_mellifera
ATGTTGCTACTTCTAACGCTTTTACTGTTCGCGGGGACAGTTGCAGCCGACTTCCAGCACAATTGGCAAGTCGGGAATGAGTACACGTATCTCGTTCGAAGTCGCACGTTGACGAGTCTGGGCGATCTGTCGGACGTGCATACCGGTATTCTGATAAAGGCGTTGCTCACCGTACAGGCGAAGGATTCGAACGTGCTTGCCGCCAAAGTGTGGAACGGCCAATATGCTCGTGTCCAGCAGTCCATGCCTGACGGATGGGAAACGGAGATCTCCGACCAAATGTTGGAGCTCCGTGACCTGCCTATTTCCGGCAAACCGTTCCAGATCAGGATGAAACACGGTTTGATCAGGGATCTGATCGTTGATCGCGACGTCCCCACTTGGGAGGTGAACATACTC…
